# Supplementary material for: Two-stage estimators for spatial confounding with point-referenced data
Source: Biometrics. 2025 Jul 24;81(3):ujaf093. doi: 10.1093/biomtc/ujaf093 (PMC12288666; doi:10.1093/biomtc/ujaf093)
Supplement: ujaf093_Supplemental_Files — Web Appendices and Tables referenced in Sections 1, 2.2, 3.1, 3.2, and 3.3, and code for DSR estimators, simulation studies, and data analysis, are available with this paper at the Biometrics website on Oxford Academic. Code is also available on GitHub at https://github.com/nbwiecha/Double-Spatial-Regression. [file ujaf093_supplemental_files.zip]

Archive with 291 entries (177 files):
- Double-Spatial-Regression/
- Double-Spatial-Regression/.git/
- Double-Spatial-Regression/.git/COMMIT_EDITMSG
- Double-Spatial-Regression/.git/config
- Double-Spatial-Regression/.git/description
- Double-Spatial-Regression/.git/FETCH_HEAD
- Double-Spatial-Regression/.git/HEAD
- Double-Spatial-Regression/.git/hooks/
- Double-Spatial-Regression/.git/hooks/applypatch-msg.sample
- Double-Spatial-Regression/.git/hooks/commit-msg.sample
- Double-Spatial-Regression/.git/hooks/fsmonitor-watchman.sample
- Double-Spatial-Regression/.git/hooks/post-update.sample
- Double-Spatial-Regression/.git/hooks/pre-applypatch.sample
- Double-Spatial-Regression/.git/hooks/pre-commit.sample
- Double-Spatial-Regression/.git/hooks/pre-merge-commit.sample
- Double-Spatial-Regression/.git/hooks/pre-push.sample
- Double-Spatial-Regression/.git/hooks/pre-rebase.sample
- Double-Spatial-Regression/.git/hooks/pre-receive.sample
- Double-Spatial-Regression/.git/hooks/prepare-commit-msg.sample
- Double-Spatial-Regression/.git/hooks/push-to-checkout.sample
- Double-Spatial-Regression/.git/hooks/update.sample
- Double-Spatial-Regression/.git/index
- Double-Spatial-Regression/.git/info/
- Double-Spatial-Regression/.git/info/exclude
- Double-Spatial-Regression/.git/logs/
- Double-Spatial-Regression/.git/logs/HEAD
- Double-Spatial-Regression/.git/logs/refs/
- Double-Spatial-Regression/.git/logs/refs/heads/
- Double-Spatial-Regression/.git/logs/refs/heads/main
- Double-Spatial-Regression/.git/logs/refs/remotes/
- Double-Spatial-Regression/.git/logs/refs/remotes/origin/
- Double-Spatial-Regression/.git/logs/refs/remotes/origin/HEAD
- Double-Spatial-Regression/.git/logs/refs/remotes/origin/main
- Double-Spatial-Regression/.git/objects/
- Double-Spatial-Regression/.git/objects/02/
- Double-Spatial-Regression/.git/objects/02/adec0e5dad92ffa736f15168b5e25b82cfaed9
- Double-Spatial-Regression/.git/objects/04/
- Double-Spatial-Regression/.git/objects/04/e925cbdd77283e85dae0d2299afb612c39259d
- Double-Spatial-Regression/.git/objects/05/
- Double-Spatial-Regression/.git/objects/05/dc3d2398770790a90d2338db17a60260143013
- Double-Spatial-Regression/.git/objects/07/
- Double-Spatial-Regression/.git/objects/07/942176c7e71f7fb027a14d76dabfa34b8c1416
- Double-Spatial-Regression/.git/objects/08/
- Double-Spatial-Regression/.git/objects/08/58ababc0278e83df80f5a6e6503d146d81e9c8
- Double-Spatial-Regression/.git/objects/0c/
- Double-Spatial-Regression/.git/objects/0c/724364a0a14ce612e3367b2d7fb9a1766f3d30
- Double-Spatial-Regression/.git/objects/0d/
- Double-Spatial-Regression/.git/objects/0d/e1563a174cace9b6fcca4805877468a231a045
- Double-Spatial-Regression/.git/objects/0e/
- Double-Spatial-Regression/.git/objects/0e/0e8f2f6d27185b76ac024a36e90ea8e27f8bd6
- Double-Spatial-Regression/.git/objects/0e/48db0954c90377645250552c73e146cf2cdf2b
- Double-Spatial-Regression/.git/objects/17/
- Double-Spatial-Regression/.git/objects/17/fd1dd4467660b10c67fa886831467126d42b84
- Double-Spatial-Regression/.git/objects/1a/
- Double-Spatial-Regression/.git/objects/1a/b088849f62757a57dc6a20ccf95342fbcb7a11
- Double-Spatial-Regression/.git/objects/1b/
- Double-Spatial-Regression/.git/objects/1b/f6dc539d8a0e568ab7d9d06f599282b302e197
- Double-Spatial-Regression/.git/objects/1c/
- Double-Spatial-Regression/.git/objects/1c/1891eb57b108a2f331a1e2755bb96e894e03b9
- Double-Spatial-Regression/.git/objects/1c/9abac5a296247fce84df0ce6109afb93efddf2
- Double-Spatial-Regression/.git/objects/21/
- Double-Spatial-Regression/.git/objects/21/e3886a648bb040c59772026f305455e47f4130
- Double-Spatial-Regression/.git/objects/23/
- Double-Spatial-Regression/.git/objects/23/00b49a459dbec82d32031d1a37015bfcc95be4
- Double-Spatial-Regression/.git/objects/26/
- Double-Spatial-Regression/.git/objects/26/5db2df0cc14b3a12bd627293b81f56f43c9f94
- Double-Spatial-Regression/.git/objects/29/
- Double-Spatial-Regression/.git/objects/29/20816a53396bffdf648e53a06b1a2c41fe1c11
- Double-Spatial-Regression/.git/objects/2b/
- Double-Spatial-Regression/.git/objects/2b/625e4d2473e8e15b74668b38be45e967d28a17
- Double-Spatial-Regression/.git/objects/31/
- Double-Spatial-Regression/.git/objects/31/ef39548cbad2719c68f6fa27fb51526029cb88
- Double-Spatial-Regression/.git/objects/40/
- Double-Spatial-Regression/.git/objects/40/1bd7cb18f7d7137c0e0f01ff2fc07ddbfcc921
- Double-Spatial-Regression/.git/objects/40/2179146f398a9afede5eee5103dae9d6ab06e0
- Double-Spatial-Regression/.git/objects/44/
- Double-Spatial-Regression/.git/objects/44/759d2c31c3a3b53d76388f801d877aa8538ecd
- Double-Spatial-Regression/.git/objects/45/
- Double-Spatial-Regression/.git/objects/45/df139ec54ac3fb3a6f110b8f5914278f447159
- Double-Spatial-Regression/.git/objects/48/
- Double-Spatial-Regression/.git/objects/48/d7c0307cb2a58c3b3c62f919c02d32b90bd463
- Double-Spatial-Regression/.git/objects/4b/
- Double-Spatial-Regression/.git/objects/4b/df64a2b2080382d75a50a4939fe2bf3a5069a9
- Double-Spatial-Regression/.git/objects/52/
- Double-Spatial-Regression/.git/objects/52/0ba427aec780e371d53d812a3c804473ee407b
- Double-Spatial-Regression/.git/objects/54/
- Double-Spatial-Regression/.git/objects/54/1108ee797152b67547a7a253ffeefd635ff2b1
- Double-Spatial-Regression/.git/objects/55/
- Double-Spatial-Regression/.git/objects/55/dcd49f1c7d8f3d7a6225b6127c7e0c27940d7a
- Double-Spatial-Regression/.git/objects/56/
- Double-Spatial-Regression/.git/objects/56/7014af5ede507ab3a1b91ec8ad34a730ae90b2
- Double-Spatial-Regression/.git/objects/57/
- Double-Spatial-Regression/.git/objects/57/3b2268641a84d208685e009f0c673139525d91
- Double-Spatial-Regression/.git/objects/59/
- Double-Spatial-Regression/.git/objects/59/db79b62a2d665ee78e9cf97699a80a691e66ba
- Double-Spatial-Regression/.git/objects/64/
- Double-Spatial-Regression/.git/objects/64/a8bc812d7543633d9f3ea1e8655afd7c58d50e
- Double-Spatial-Regression/.git/objects/66/
- Double-Spatial-Regression/.git/objects/66/17dd8240588d9ba547e2ff5f5a9cca624ff2f4
- Double-Spatial-Regression/.git/objects/67/
- Double-Spatial-Regression/.git/objects/67/a33770312b834f691227d1dea97c6d4fd4aa06
- Double-Spatial-Regression/.git/objects/68/
- Double-Spatial-Regression/.git/objects/68/3e412c46c8cc77ebf59a419eacab66890a4d2b
- Double-Spatial-Regression/.git/objects/6a/
- Double-Spatial-Regression/.git/objects/6a/aea7a7035224e0ca5718e6af4c8643ead65eeb
- Double-Spatial-Regression/.git/objects/6b/
- Double-Spatial-Regression/.git/objects/6b/cab60f642750c4e70bff7e744411dd3d0d3b15
- Double-Spatial-Regression/.git/objects/6b/da1822c366f22a01575bcb4d86bba03ffca9f2
- Double-Spatial-Regression/.git/objects/6c/
- Double-Spatial-Regression/.git/objects/6c/38ea5d44bfc46fcaa31634dc04283ef45461f6
- Double-Spatial-Regression/.git/objects/6c/3cc917b3e6124ae32a9f7a2878df593acab53a
- Double-Spatial-Regression/.git/objects/6e/
- Double-Spatial-Regression/.git/objects/6e/63b6ec3ec7bc0b8cb6f1f3efbae0774028a692
- Double-Spatial-Regression/.git/objects/72/
- Double-Spatial-Regression/.git/objects/72/44149b0a9c628727e9ab6c19c8a00fea39a97d
- Double-Spatial-Regression/.git/objects/77/
- Double-Spatial-Regression/.git/objects/77/5627319e28c456cdf698fc601de7c8ce9df907
- Double-Spatial-Regression/.git/objects/78/
- Double-Spatial-Regression/.git/objects/78/d91b635ab9dbad198606d9b1776ff96a7b4d49
- Double-Spatial-Regression/.git/objects/79/
- Double-Spatial-Regression/.git/objects/79/43beeacce330a17ff60c6f9a657b5a135a36eb
- Double-Spatial-Regression/.git/objects/7a/
- Double-Spatial-Regression/.git/objects/7a/98b1fd2d61817adad87274a3f80d8869ed2ce8
- Double-Spatial-Regression/.git/objects/7d/
- Double-Spatial-Regression/.git/objects/7d/1aa9a01edf9621ff6f8240df555ffbd4c36e43
- Double-Spatial-Regression/.git/objects/7e/
- Double-Spatial-Regression/.git/objects/7e/83729854ab3938cc296f58088f174a15c97771
- Double-Spatial-Regression/.git/objects/7e/dd06d98dad1d003801545af040255b4ef4c454
- Double-Spatial-Regression/.git/objects/7f/
- Double-Spatial-Regression/.git/objects/7f/08e1030a08c69b4e4b3e1a3717c0bcc24d7e1a
- Double-Spatial-Regression/.git/objects/85/
- Double-Spatial-Regression/.git/objects/85/a25b48df65e6a83479101f04f9902f67dcccbf
- Double-Spatial-Regression/.git/objects/86/
- Double-Spatial-Regression/.git/objects/86/43973b6cd3794fd17b59cb9866c8d28fc51f35
- Double-Spatial-Regression/.git/objects/86/66aa86e7f8d4dd20fff4331ab24d87cb30f1eb
- Double-Spatial-Regression/.git/objects/86/7fe05f6a8b03e1cc5261695e6b1c90fba07705
- Double-Spatial-Regression/.git/objects/88/
- Double-Spatial-Regression/.git/objects/88/6c42829d552ecdd0b4ca43560916e34be4389b
- Double-Spatial-Regression/.git/objects/89/
- Double-Spatial-Regression/.git/objects/89/d539dfcce1c5b84fa78e330b29e001c95de633
- Double-Spatial-Regression/.git/objects/8b/
- Double-Spatial-Regression/.git/objects/8b/10a239a32eaa11d7f62bd7b4042e347c27460d
- Double-Spatial-Regression/.git/objects/8d/
- Double-Spatial-Regression/.git/objects/8d/4a79f990133d8a03fdee57921517352900a024
- Double-Spatial-Regression/.git/objects/8d/eb49275ca36b7d22182a3881259df4cd7b7609
- Double-Spatial-Regression/.git/objects/8f/
- Double-Spatial-Regression/.git/objects/8f/5e9a6e2b8c62f60afaa8d131b5dfd6e61a1a2b
- Double-Spatial-Regression/.git/objects/90/
- Double-Spatial-Regression/.git/objects/90/c07115aa0b01142f8587896dfc6c8c672f2c27
- Double-Spatial-Regression/.git/objects/91/
- Double-Spatial-Regression/.git/objects/91/77c8609e13021c9469c9b536d8268074f2c290
- Double-Spatial-Regression/.git/objects/95/
- Double-Spatial-Regression/.git/objects/95/c0af2ad223cee2a3f934edf2acbbf554a58ba1
- Double-Spatial-Regression/.git/objects/96/
- Double-Spatial-Regression/.git/objects/96/668420d0dbb7349b20656730a1643544a77f66
- Double-Spatial-Regression/.git/objects/99/
- Double-Spatial-Regression/.git/objects/99/7d719e6627e2070fbf67c48d0f3967df87e563
- Double-Spatial-Regression/.git/objects/9d/
- Double-Spatial-Regression/.git/objects/9d/39c830017c233999d01f2c644247a90dbfb625
- Double-Spatial-Regression/.git/objects/9e/
- Double-Spatial-Regression/.git/objects/9e/00b8275d936e8c7f6a389d9e1a9c6f5ca0cfb7
- Double-Spatial-Regression/.git/objects/9e/015fc2feedc2ea40dd3638a2dde1542b248bc0
- Double-Spatial-Regression/.git/objects/9f/
- Double-Spatial-Regression/.git/objects/9f/4184dad10e28fbda3d9c7e9b4426f37454a1b5
- Double-Spatial-Regression/.git/objects/a0/
- Double-Spatial-Regression/.git/objects/a0/9955b6ecf7641098bd5b914f462364ac88bce8
- Double-Spatial-Regression/.git/objects/ab/
- Double-Spatial-Regression/.git/objects/ab/455aef291a7dc16e97723d96d42e7d90d22d42
- Double-Spatial-Regression/.git/objects/ac/
- Double-Spatial-Regression/.git/objects/ac/e35889b12fc3f95e3ca424419605fab0bcccce
- Double-Spatial-Regression/.git/objects/ae/
- Double-Spatial-Regression/.git/objects/ae/d56c7a73de0da80cba9dcaeb6aceb2c43ba3a0
- Double-Spatial-Regression/.git/objects/b0/
- Double-Spatial-Regression/.git/objects/b0/494368937cb5905b7404306f17a5d3c07428b9
- Double-Spatial-Regression/.git/objects/b0/e8e104bf30de7c68428574bef388d79e58bed8
- Double-Spatial-Regression/.git/objects/b2/
- Double-Spatial-Regression/.git/objects/b2/21985b5114dcad1e68910c5d75e797f328dfdb
- Double-Spatial-Regression/.git/objects/b2/3075e584bd702e94fc822c1abd73e074501ea1
- Double-Spatial-Regression/.git/objects/b6/
- Double-Spatial-Regression/.git/objects/b6/3e48c770431a9922216b0fec23a0ab3ee4673f
- Double-Spatial-Regression/.git/objects/b6/bafd299754cc94d1f95c8f567de37e457d1335
- Double-Spatial-Regression/.git/objects/b6/ec7a306d4d088c20bbd30fdaa97b78f3a90f86
- Double-Spatial-Regression/.git/objects/b6/ef24e23c472acb5423cfe6345d108877110001
- Double-Spatial-Regression/.git/objects/b7/
- Double-Spatial-Regression/.git/objects/b7/0a904759a3abca11957dc0e9353ce318c277ad
- Double-Spatial-Regression/.git/objects/b7/3cb9e9fac1900bc75969643414bc2653fa7e6b
- Double-Spatial-Regression/.git/objects/b9/
- Double-Spatial-Regression/.git/objects/b9/0cb9f10e76921776bcf99e362b8a3a0b08b633
- Double-Spatial-Regression/.git/objects/b9/ccebd0d0038a9406436b6d444ee9a65e3d5412
- Double-Spatial-Regression/.git/objects/bb/
- Double-Spatial-Regression/.git/objects/bb/7bce0016f1ee9277929970ef520ea1f510e555
- Double-Spatial-Regression/.git/objects/bb/9252a087ea96abb3119a9a9ffdb9c2c78841b8
- Double-Spatial-Regression/.git/objects/bc/
- Double-Spatial-Regression/.git/objects/bc/7f29001a4d0710e29b79784a1c007b46f2b145
- Double-Spatial-Regression/.git/objects/bd/
- Double-Spatial-Regression/.git/objects/bd/08c17258f1b03c0a2a5f3b8df7eb2ece68d82f
- Double-Spatial-Regression/.git/objects/c1/
- Double-Spatial-Regression/.git/objects/c1/9786ce762ae886128bc897658f4b70ae95f84e
- Double-Spatial-Regression/.git/objects/c1/c2e4f058dbbcd035481277e4081ecc8c387180
- Double-Spatial-Regression/.git/objects/c6/
- Double-Spatial-Regression/.git/objects/c6/f03710ff3357f7afd3194b9336b4a5c0768f49
- Double-Spatial-Regression/.git/objects/cd/
- Double-Spatial-Regression/.git/objects/cd/0a59bf03bad979ac84d163067f538a7ee43caf
- Double-Spatial-Regression/.git/objects/cd/c3798145c720cc028d558624d4094bfa91ab52
- Double-Spatial-Regression/.git/objects/ce/
- Double-Spatial-Regression/.git/objects/ce/00d22d2841c0092a1acf492807024eb0e491fd
- Double-Spatial-Regression/.git/objects/d4/
- Double-Spatial-Regression/.git/objects/d4/e2bb7319b3f764038bb79e5aac1a53b42da512
- Double-Spatial-Regression/.git/objects/d6/
- Double-Spatial-Regression/.git/objects/d6/f63e67400d84e205f10306dde480dd252f8401
- Double-Spatial-Regression/.git/objects/d9/
- Double-Spatial-Regression/.git/objects/d9/163aea21e21b3842d92bfad9496fec9fbe025d
- Double-Spatial-Regression/.git/objects/d9/bcae1257f529d6449a20c390913c2c87c5672a
- Double-Spatial-Regression/.git/objects/db/
- Double-Spatial-Regression/.git/objects/db/9020437f1061bd26118c47f1b2321339ac0c50
- Double-Spatial-Regression/.git/objects/dd/
- Double-Spatial-Regression/.git/objects/dd/7d22b046fa09505eba6150a4f7fdd252d9e2a3
- Double-Spatial-Regression/.git/objects/de/
- Double-Spatial-Regression/.git/objects/de/adbdaea6bf14bc440536ebcb7bba339206a3ac
- Double-Spatial-Regression/.git/objects/e5/
- Double-Spatial-Regression/.git/objects/e5/474c7de47276e95e21b12b03f512385de385ef
- Double-Spatial-Regression/.git/objects/e6/
- Double-Spatial-Regression/.git/objects/e6/9de29bb2d1d6434b8b29ae775ad8c2e48c5391
- Double-Spatial-Regression/.git/objects/e7/
- Double-Spatial-Regression/.git/objects/e7/6dc781564b8a8b316b0f46bd38121ce0be398f
- Double-Spatial-Regression/.git/objects/e9/
- Double-Spatial-Regression/.git/objects/e9/73c3d93aa1eee234a77033cae85b0d9b9fb986
- Double-Spatial-Regression/.git/objects/ea/
- Double-Spatial-Regression/.git/objects/ea/87b130e9a17c4bd45cf6b42e24d0336c778fb6
- Double-Spatial-Regression/.git/objects/ee/
- Double-Spatial-Regression/.git/objects/ee/01c8560b0d5ef297abe948661508ee4ba68d63
- Double-Spatial-Regression/.git/objects/ee/a60c18b2cfd06f814041d95621cef4911f4463
- Double-Spatial-Regression/.git/objects/ef/
- Double-Spatial-Regression/.git/objects/ef/eff4452b54d1bab484f7cc80541599bfb2091d
- Double-Spatial-Regression/.git/objects/f1/
- Double-Spatial-Regression/.git/objects/f1/b60273593e7c12c57f8523161d1dac22127e0a
- Double-Spatial-Regression/.git/objects/f3/
- Double-Spatial-Regression/.git/objects/f3/b8d9f4e95edd6bd71bd394061b38804ec86d9f
- Double-Spatial-Regression/.git/objects/f3/e9e898a3a5d7369b661bc8866bcaab96b927ae
- Double-Spatial-Regression/.git/objects/fd/
- Double-Spatial-Regression/.git/objects/fd/cb48a596b1fdf21a6f97a784fc8352d8137aa9
- Double-Spatial-Regression/.git/objects/info/
- Double-Spatial-Regression/.git/objects/pack/
- Double-Spatial-Regression/.git/objects/pack/pack-7a90218335913c630e232974f95618946e96736c.idx
- Double-Spatial-Regression/.git/objects/pack/pack-7a90218335913c630e232974f95618946e96736c.pack
- Double-Spatial-Regression/.git/ORIG_HEAD
- Double-Spatial-Regression/.git/packed-refs
- Double-Spatial-Regression/.git/refs/
- Double-Spatial-Regression/.git/refs/heads/
- Double-Spatial-Regression/.git/refs/heads/main
- Double-Spatial-Regression/.git/refs/remotes/
- Double-Spatial-Regression/.git/refs/remotes/origin/
- Double-Spatial-Regression/.git/refs/remotes/origin/HEAD
- Double-Spatial-Regression/.git/refs/remotes/origin/main
- Double-Spatial-Regression/.git/refs/tags/
- Double-Spatial-Regression/code/
- Double-Spatial-Regression/code/.Rhistory
- Double-Spatial-Regression/code/dml_function_vector.R
- Double-Spatial-Regression/code/dml_function_vector_nosplit.R
- Double-Spatial-Regression/code/fayetteville_analysis.R
- Double-Spatial-Regression/code/figures.R
- Double-Spatial-Regression/code/HPC/
- Double-Spatial-Regression/code/HPC/.Rhistory
- Double-Spatial-Regression/code/HPC/dml_function_vector_hpc.R
- Double-Spatial-Regression/code/HPC/dml_function_vector_nosplit_hpc.R
- Double-Spatial-Regression/code/HPC/dml_simulation_function_foreach_determ_hpc.R
- Double-Spatial-Regression/code/HPC/dml_simulation_function_foreach_highdim_hpc.R
- Double-Spatial-Regression/code/HPC/dml_simulation_function_foreach_hpc.R
- Double-Spatial-Regression/code/HPC/predict_functions_hpc.R
- Double-Spatial-Regression/code/HPC/sim scripts/
- Double-Spatial-Regression/code/HPC/sim scripts/.Rhistory
- Double-Spatial-Regression/code/HPC/sim scripts/run_deterministic_sims_hpc.R
- Double-Spatial-Regression/code/HPC/sim scripts/run_exp_nonspatial_grid_sims_hpc.R
- Double-Spatial-Regression/code/HPC/sim scripts/run_highdimvar_sims_hpc.R
- Double-Spatial-Regression/code/HPC/sim scripts/run_trans_sims_hpc.R
- Double-Spatial-Regression/code/HPC/sim scripts/run_U_gneiting_sims_hpc.R
- Double-Spatial-Regression/code/HPC/sim scripts/run_U_matern_sims_hpc.R
- Double-Spatial-Regression/code/HPC/simulation_functions_hpc.R
- Double-Spatial-Regression/code/HPC/submission scripts/
- Double-Spatial-Regression/code/HPC/submission scripts/deterministic_dml.csh
- Double-Spatial-Regression/code/HPC/submission scripts/exp_nonspatial_grid_dml.csh
- Double-Spatial-Regression/code/HPC/submission scripts/high_dimvar_dml.csh
- Double-Spatial-Regression/code/HPC/submission scripts/trans_dml.csh
- Double-Spatial-Regression/code/HPC/submission scripts/U_gneiting_dml.csh
- Double-Spatial-Regression/code/HPC/submission scripts/U_matern_dml.csh
- Double-Spatial-Regression/code/HPC/TV_SVM_function_hpc.R
- Double-Spatial-Regression/code/predict_functions.R
- Double-Spatial-Regression/dsr_tables.Rmd
- Double-Spatial-Regression/outputs/
- Double-Spatial-Regression/README.md
- Two_stage_Estimators_Supp_Final.pdf
