# Supplementary material for: Two-stage estimators for spatial confounding with point-referenced data
Source: Biometrics. 2025 Jul 24;81(3):ujaf093. doi: 10.1093/biomtc/ujaf093 (PMC12288666; doi:10.1093/biomtc/ujaf093)
Supplement: ujaf093_Supplemental_Files — Web Appendices and Tables referenced in Sections 1, 2.2, 3.1, 3.2, and 3.3, and code for DSR estimators, simulation studies, and data analysis, are available with this paper at the Biometrics website on Oxford Academic. Code is also available on GitHub at https://github.com/nbwiecha/Double-Spatial-Regression. [file ujaf093_supplemental_files.zip › Double-Spatial-Regression/code/dml_function_vector.R]

# Generic DML Functions for Partially Linear Model
# For Two-Stage Estimators for Spatial Confounding with Point-Referenced Data
# Code by Nate Wiecha, North Carolina State University

# predict_fn will need to be specified, it makes predictions for Y and D
# Y is response, D treatment (vector), S spatial locations, X covariate
# K is number of folds, folds is vector of fold assignments

# predict_fn will take as input trainY, trainD, trainS, testS, (trainX, testX)
# and output a list with components predY, predD

# Note the internal syntax of these functions (lhat, ghat, psi_a, psi_b, etc.) 
# reflects notation in Chernozhukov (2018)'s double machine learning (DML) method
# and is less interpretable than notation used in our paper.

# The primary differences between these functions and those of the DoubleML
# package's are the ability to use a vector treatment variable as opposed to 
# scalar, emphasis on the GpGp package for fast Gaussian Process regression and 
# predictions (Kriging), and ability to more easily incorporate covariates
# as linear parts of the predictive models for treatment/response.

# binary_D indicates if treatments are binary, in which case GP
# predictions are truncated at 0, 1

################################################################################
#                     Primary DSR estimator - uses GpGp only                   #
################################################################################

dml_fit <- function(Y, D, S, X, K, refit=FALSE, covfun_name="matern_isotropic"){
  
  # if refit=FALSE, find LMM parameters only once for each Y/D var. 
  # if refit=TRUE, find LMM parameters for each fold. 
  
  
  require(GpGp)
  truncate <-  function(x, a, b) {
    x[x < a] <- a
    x[x > b] <- b
    x
  }
  
  psi_a <- function(D, Dhat){
    n <- nrow(D)
    p <- ncol(D)
    arr <- array(dim=c(n, p, p))
    for(i in 1:n){
      arr[i,,] <- -(D - Dhat)[i,] %*% t((D)[i,])
    }
    # -(D - Dhat) * (D-Dhat)
    return(arr)
  }
  
  psi_b <- function(Y, D, Yhat, Dhat){
    (D - Dhat) * as.numeric(Y - Yhat)
  }
  
  psi <- function(Y, D, Yhat, Dhat, thetahat){
    
    psi.a <- psi_a(D, Dhat)
    psi.b <- psi_b(Y, D, Yhat, Dhat)
    
    n <- nrow(psi.b)
    psi <- matrix(nrow=nrow(psi.b), ncol=ncol(psi.b))
    
    for(i in 1:n){
      psi[i,] <- psi.a[i,,] %*% thetahat + psi.b[i,]
    }
    return(psi)
  }
  
  n <- length(Y)
  p <- ncol(D)
  
  # the following ensures all folds are of equal size if n/K is an integer
  folds <- sample(rep(1:K, ceiling(n/K))[1:n])
  
  if(refit==FALSE){
    fitY <- fit_model(y=Y, locs=S, X=cbind(1, D, X),silent=TRUE, 
                      covfun_name=covfun_name)
    fitD <- list(length=p)
    for(j in 1:p){
      fitD[[j]] <- fit_model(y=D[,j], locs=S, X=cbind(rep(1,n),X), silent=TRUE,
                             covfun_name=covfun_name)
    }
  }
  
  # Put the predictions for each fold in lists
  predictionsY <- predictionsD <- list(length=K)
  for(k in 1:K){
    trainS <- S[folds!=k,,drop=FALSE]
    trainD <- D[folds!=k,,drop=FALSE]
    trainX <- X[folds!=k,,drop=FALSE]
    trainY <- Y[folds!=k,drop=FALSE]
    testS <- S[folds==k,,drop=FALSE]
    testX <- X[folds==k,,drop=FALSE]
    
    if(refit){
      
      fitY.k <- fit_model(y=trainY, locs=trainS, X=cbind(1, trainD, trainX), silent = TRUE,
                          covfun_name=covfun_name)
      predictionsY[[k]] <- predictions(fitY.k, locs_pred=testS, 
                                       X_pred=cbind(1, matrix(0, nrow=nrow(testS), ncol=p), testX))
      
      predD.k <- matrix(nrow=nrow(testS), ncol=p)
      for(j in 1:p){
        fitD.k <- fit_model(y=trainD[,j], locs=trainS, X=cbind(rep(1, nrow(trainS)), trainX), silent=TRUE,
                            covfun_name=covfun_name)
        predD.k[,j] <- predictions(fitD.k, locs_pred=testS,
                                   X_pred=cbind(rep(1, nrow(testS)), testX))
      }
    }else{
      predictionsY[[k]] <- predictions(fitY, locs_pred=testS, 
                                       X_pred=cbind(1, matrix(0, nrow=nrow(testS), ncol=p), testX))
      
      predD.k <- matrix(nrow=nrow(testS), ncol=p)
      for(j in 1:p){
        predD.k[,j] <- predictions(fitD[[j]], locs_pred=testS,
                                   X_pred=cbind(rep(1,nrow(testS)),testX))
      }
    }
    
    predictionsD[[k]] <- predD.k
    for(j in 1:p){
      if( (min(as.matrix(trainD)[,j]) == 0) & (max(as.matrix(trainD)[,j])== 1) ){
        predictionsD[[k]][,j] <- truncate(predictionsD[[k]][,j], 0, 1)
      }
    }
  }
  
  # Put the list of predictions into vectors
  Yhat <- rep(NA, length(Y))
  Dhat <- matrix(nrow=nrow(D), ncol=p)
  for(k in 1:K){
    Yhat[folds==k] <- predictionsY[[k]]
    Dhat[folds==k,] <- predictionsD[[k]]
  }
  
  # Get theta_hat
  Vhat <- D - Dhat
  
  thetahat <- solve(t(Vhat) %*% (D)) %*% (t(Vhat) %*% (Y - Yhat))
  # Get variance estimate
  Jhat <- colMeans(psi_a(D, Dhat))
  psi <- psi(Y, D, Yhat, Dhat, thetahat)
  Bhat <- 1/n*t(psi) %*% psi
  var_thetahat <- solve(Jhat) %*% Bhat %*% t(solve(Jhat)) / n
  # se_thetahat <- sqrt(sigma2_hat/n)
  
  return(list(thetahat, var_thetahat))
}


################################################################################
#                   DML function for "theoretical DSR" if used with            #
#                predict_fn=svm_predict() from predict_functions_hpc.R         #
#             This ignores the treatment variable in the first-stage           #
#                        regression of Y onto S                                #
################################################################################

dml_lhat <- function(Y, D, S, K, predict_fn, ...){
  
  truncate <-  function(x, a, b) {
    x[x < a] <- a
    x[x > b] <- b
    x
  }
  
  psi_a <- function(D, Dhat){
    n <- nrow(D)
    p <- ncol(D)
    arr <- array(dim=c(n, p, p))
    for(i in 1:n){
      # I think more efficient to use apply()? Something like that.
      arr[i,,] <- -(D - Dhat)[i,] %*% t((D - Dhat)[i,])
    }
    # -(D - Dhat) * (D-Dhat)
    return(arr)
  }
  
  psi_b <- function(Y, D, Yhat, Dhat){
    (D - Dhat) * as.numeric(Y - Yhat)
  }
  
  psi <- function(Y, D, Yhat, Dhat, thetahat){
    
    psi.a <- psi_a(D, Dhat)
    psi.b <- psi_b(Y, D, Yhat, Dhat)

    n <- nrow(psi.b)
    psi <- matrix(nrow=nrow(psi.b), ncol=ncol(psi.b))
        
    for(i in 1:n){
      psi[i,] <- psi.a[i,,] %*% thetahat + psi.b[i,]
    }
    return(psi)
  }
  
  n <- length(Y)
  p <- ncol(D)
  folds <- sample(1:K, size=n, replace=TRUE)
  
  # Put the predictions for each fold in lists
  predictionsY <- predictionsD <- list(length=K)
  for(k in 1:K){
    trainS <- S[folds!=k,]
    trainD <- D[folds!=k,]
    trainY <- Y[folds!=k]
    testS <- S[folds==k,]
    
    predictions <- predict_fn(trainS, trainY, trainD, testS, ...)
    predictionsY[[k]] <- predictions$predY
    predictionsD[[k]] <- predictions$predD
    for(j in 1:p){
      if( (min(as.matrix(trainD)[,j]) == 0) & (max(as.matrix(trainD)[,j])== 1) ){
        predictionsD[[k]][,j] <- truncate(predictionsD[[k]][,j], 0, 1)
      }
    }
  }
  
  # Put the list of predictions into vectors
  Yhat <- rep(NA, length(Y))
  Dhat <- matrix(nrow=nrow(D), ncol=p)
  for(k in 1:K){
    Yhat[folds==k] <- predictionsY[[k]]
    Dhat[folds==k,] <- predictionsD[[k]]
  }
  
  # Get theta_hat
  Vhat <- D - Dhat
  
  thetahat <- lm((Y-Yhat) ~ (Vhat)-1)$coefficients#solve(t(Vhat) %*% (Vhat)) %*% (t(Vhat) %*% (Y - Yhat))
  # Get variance estimate
  Jhat <- colMeans(psi_a(D, Dhat))
  psi <- psi(Y, D, Yhat, Dhat, thetahat)
  Bhat <- 1/n*t(psi) %*% psi
  var_thetahat <- solve(Jhat) %*% Bhat %*% t(solve(Jhat)) / n
  # se_thetahat <- sqrt(sigma2_hat/n)
  
  return(list(thetahat, var_thetahat))
}

################################################################################
#                Similar function that just includes covariates in             #
#                        predictive model                                      #
################################################################################

dml_lhat_covariates <- function(Y, D, S, X, K, predict_fn, ...){
  
  truncate <-  function(x, a, b) {
    x[x < a] <- a
    x[x > b] <- b
    x
  }
  
  psi_a <- function(D, Dhat){
    n <- nrow(D)
    p <- ncol(D)
    arr <- array(dim=c(n, p, p))
    for(i in 1:n){
      # I think more efficient to use apply()? Something like that.
      arr[i,,] <- -(D - Dhat)[i,] %*% t((D - Dhat)[i,])
    }
    # -(D - Dhat) * (D-Dhat)
    return(arr)
  }
  
  psi_b <- function(Y, D, Yhat, Dhat){
    (D - Dhat) * as.numeric(Y - Yhat)
  }
  
  psi <- function(Y, D, Yhat, Dhat, thetahat){
    
    psi.a <- psi_a(D, Dhat)
    psi.b <- psi_b(Y, D, Yhat, Dhat)
    
    n <- nrow(psi.b)
    psi <- matrix(nrow=nrow(psi.b), ncol=ncol(psi.b))
    
    for(i in 1:n){
      psi[i,] <- psi.a[i,,] %*% thetahat + psi.b[i,]
    }
    return(psi)
  }
  
  n <- length(Y)
  p <- ncol(D)
  folds <- sample(1:K, size=n, replace=TRUE)
  
  # Put the predictions for each fold in lists
  predictionsY <- predictionsD <- list(length=K)
  for(k in 1:K){
    trainS <- S[folds!=k,]
    trainD <- D[folds!=k,]
    trainX <- X[folds!=k,]
    trainY <- Y[folds!=k]
    testS <- S[folds==k,]
    testX <- X[folds==k,]
    
    predictions <- predict_fn(trainS=trainS, trainY=trainY, trainD=trainD, 
                              testS=testS, trainX=trainX, testX=testX, ...)
    predictionsY[[k]] <- predictions$predY
    predictionsD[[k]] <- predictions$predD
    for(j in 1:p){
      if( (min(as.matrix(trainD)[,j]) == 0) & (max(as.matrix(trainD)[,j])== 1) ){
        predictionsD[[k]][,j] <- truncate(predictionsD[[k]][,j], 0, 1)
      }
    }
  }
  
  # Put the list of predictions into vectors
  Yhat <- rep(NA, length(Y))
  Dhat <- matrix(nrow=nrow(D), ncol=p)
  for(k in 1:K){
    Yhat[folds==k] <- predictionsY[[k]]
    Dhat[folds==k,] <- predictionsD[[k]]
  }
  
  # Get theta_hat
  Vhat <- D - Dhat
  
  thetahat <- lm((Y-Yhat) ~ (Vhat)-1)$coefficients#solve(t(Vhat) %*% (Vhat)) %*% (t(Vhat) %*% (Y - Yhat))
  # Get variance estimate
  Jhat <- colMeans(psi_a(D, Dhat))
  psi <- psi(Y, D, Yhat, Dhat, thetahat)
  Bhat <- 1/n*t(psi) %*% psi
  var_thetahat <- solve(Jhat) %*% Bhat %*% t(solve(Jhat)) / n
  # se_thetahat <- sqrt(sigma2_hat/n)
  
  return(list(thetahat, var_thetahat))
}
