# Supplementary material for: Two-stage estimators for spatial confounding with point-referenced data
Source: Biometrics. 2025 Jul 24;81(3):ujaf093. doi: 10.1093/biomtc/ujaf093 (PMC12288666; doi:10.1093/biomtc/ujaf093)
Supplement: ujaf093_Supplemental_Files — Web Appendices and Tables referenced in Sections 1, 2.2, 3.1, 3.2, and 3.3, and code for DSR estimators, simulation studies, and data analysis, are available with this paper at the Biometrics website on Oxford Academic. Code is also available on GitHub at https://github.com/nbwiecha/Double-Spatial-Regression. [file ujaf093_supplemental_files.zip › Double-Spatial-Regression/code/dml_function_vector_nosplit.R]

# Generic DML Function for Partially Linear Model
# For Two-Stage Estimators for Spatial Confounding with Point-Referenced Data
# Code by Nate Wiecha, North Carolina State University

# predict_fn will need to be specified, it makes predictions for Y and D
# Y is response, D treatment (vector), S spatial locations, X covariate
# K is number of folds, folds is vector of fold assignments

# predict_fn will take as input trainY, trainD, trainS, testS, (trainX, testX)
# and output a list with components predY, predD

# Note the internal syntax of these functions (lhat, ghat, psi_a, psi_b, etc.) 
# reflects notation in Chernozhukov (2018)'s double machine learning (DML) method
# and is less interpretable than notation used in our paper.

# The primary differences between these functions and those of the DoubleML
# package's are the ability to use a vector treatment variable as opposed to 
# scalar, emphasis on the GpGp package for fast Gaussian Process regression and 
# predictions (Kriging), and ability to more easily incorporate covariates
# as linear parts of the predictive models for treatment/response.

# binary_D indicates if treatments are binary, in which case GP
# predictions are truncated at 0, 1

################################################################################
#                   DML function for estimator DSR estimator which ignores     #
#                    the treatment variable in the first-stage                 #
#                        regression of Y onto S                                #
################################################################################


dml_lhat_nosplit <- function(Y, D, S, predict_fn, ...){
  
  truncate <-  function(x, a, b) {
    x[x < a] <- a
    x[x > b] <- b
    x
  }
  
  psi_a <- function(D, Dhat){
    n <- nrow(D)
    p <- ncol(D)
    arr <- array(dim=c(n, p, p))
    for(i in 1:n){
      arr[i,,] <- -(D - Dhat)[i,] %*% t((D - Dhat)[i,])
    }
    # -(D - Dhat) * (D-Dhat)
    return(arr)
  }
  
  psi_b <- function(Y, D, Yhat, Dhat){
    (D - Dhat) * as.numeric(Y - Yhat)
  }
  
  psi <- function(Y, D, Yhat, Dhat, thetahat){
    
    psi.a <- psi_a(D, Dhat)
    psi.b <- psi_b(Y, D, Yhat, Dhat)

    n <- nrow(psi.b)
    psi <- matrix(nrow=nrow(psi.b), ncol=ncol(psi.b))
        
    for(i in 1:n){
      psi[i,] <- psi.a[i,,] %*% thetahat + psi.b[i,]
    }
    return(psi)
  }
  
  n <- length(Y)
  p <- ncol(D)

  # Put the predictions for each fold in lists
  predictions <- predict_fn(S, Y, D, S, ...)
  predictionsY <- as.numeric(predictions$predY)
  predictionsD <- as.numeric(predictions$predD)
  for(j in 1:p){
    if( (min(as.matrix(D)[,j]) == 0) & (max(as.matrix(D)[,j])== 1) ){
      predictionsD[,j] <- truncate(predictionsD[,j], 0, 1)
    }
  }
  
  # Put the list of predictions into vectors
  Yhat <- predictionsY
  Dhat <- predictionsD
  
  # Get theta_hat
  Vhat <- D - Dhat
  
  thetahat <- lm((Y-Yhat) ~ (Vhat)-1)$coefficients#solve(t(Vhat) %*% (Vhat)) %*% (t(Vhat) %*% (Y - Yhat))
  # Get variance estimate
  Jhat <- colMeans(psi_a(D, Dhat))
  psi <- psi(Y, D, Yhat, Dhat, thetahat)
  Bhat <- 1/n*t(psi) %*% psi
  var_thetahat <- solve(Jhat) %*% Bhat %*% t(solve(Jhat)) / n
  # se_thetahat <- sqrt(sigma2_hat/n)
  
  return(list(thetahat, var_thetahat))
}


################################################################################
#                Primary    DSR estimator - GpGp only                         #
################################################################################

dml_alt_nosplit <- function(Y, D, S, X){
  require(GpGp)
  truncate <-  function(x, a, b) {
    x[x < a] <- a
    x[x > b] <- b
    x
  }
  
  psi_a <- function(D, Dhat){
    n <- nrow(D)
    p <- ncol(D)
    arr <- array(dim=c(n, p, p))
    for(i in 1:n){
      arr[i,,] <- -(D - Dhat)[i,] %*% t((D)[i,])
    }
    # -(D - Dhat) * (D-Dhat)
    return(arr)
  }
  
  psi_b <- function(Y, D, Yhat, Dhat){
    (D - Dhat) * as.numeric(Y - Yhat)
  }
  
  psi <- function(Y, D, Yhat, Dhat, thetahat){
    
    psi.a <- psi_a(D, Dhat)
    psi.b <- psi_b(Y, D, Yhat, Dhat)
    
    n <- nrow(psi.b)
    psi <- matrix(nrow=nrow(psi.b), ncol=ncol(psi.b))
    
    for(i in 1:n){
      psi[i,] <- psi.a[i,,] %*% thetahat + psi.b[i,]
    }
    return(psi)
  }
  
  n <- length(Y)
  p <- ncol(D)

  # estimate coefficients on full sample for speed
  fitY <- fit_model(y=Y, locs=S, X=cbind(1, D, X),silent=TRUE)
  fitD <- list(length=p)
  for(j in 1:p){
    fitD[[j]] <- fit_model(y=D[,j], locs=S, X=cbind(rep(1,n),X), silent=TRUE)
  }
  # Put the predictions for each fold in lists
  predictionsY <- predictions(fitY, locs_pred=S,
                                   X_pred=cbind(1, matrix(0, nrow=nrow(S), ncol=p), X))
  predD <- matrix(nrow=nrow(S), ncol=p)
  
  for(j in 1:p){
    predD[,j] <- predictions(fitD[[j]], locs_pred=S,
                               X_pred=cbind(rep(1,n), X))
  }
  predictionsD <- predD
  
  for(j in 1:p){
    if( (min(as.matrix(D)[,j]) == 0) & (max(as.matrix(D)[,j])== 1) ){
      predictionsD[,j] <- truncate(predictionsD[,j], 0, 1)
    }
  }
  
  
  # Put the list of predictions into vectors
  Yhat <- predictionsY
  Dhat <- predictionsD

  # Get theta_hat
  Vhat <- D - Dhat
  
  thetahat <- solve(t(Vhat) %*% (D)) %*% (t(Vhat) %*% (Y - Yhat))
  # Get variance estimate
  Jhat <- colMeans(psi_a(D, Dhat))
  psi <- psi(Y, D, Yhat, Dhat, thetahat)
  Bhat <- 1/n*t(psi) %*% psi
  var_thetahat <- solve(Jhat) %*% Bhat %*% t(solve(Jhat)) / n
  # se_thetahat <- sqrt(sigma2_hat/n)
  
  return(list(thetahat, var_thetahat))
}

################################################################################
#                   Primary DSR estimator - spline only                       #
################################################################################

# no covariates
dml_alt_nosplit_spline <- function(Y, D, S, k=100){
  require(mgcv)
  truncate <-  function(x, a, b) {
    x[x < a] <- a
    x[x > b] <- b
    x
  }
  
  psi_a <- function(D, Dhat){
    n <- nrow(D)
    p <- ncol(D)
    arr <- array(dim=c(n, p, p))
    for(i in 1:n){
      arr[i,,] <- -(D - Dhat)[i,] %*% t((D)[i,])
    }
    # -(D - Dhat) * (D-Dhat)
    return(arr)
  }
  
  psi_b <- function(Y, D, Yhat, Dhat){
    (D - Dhat) * as.numeric(Y - Yhat)
  }
  
  psi <- function(Y, D, Yhat, Dhat, thetahat){
    
    psi.a <- psi_a(D, Dhat)
    psi.b <- psi_b(Y, D, Yhat, Dhat)
    
    n <- nrow(psi.b)
    psi <- matrix(nrow=nrow(psi.b), ncol=ncol(psi.b))
    
    for(i in 1:n){
      psi[i,] <- psi.a[i,,] %*% thetahat + psi.b[i,]
    }
    return(psi)
  }
  
  n <- length(Y)
  p <- ncol(D)
  
  # estimate coefficients on full sample for speed
  # currently with no X included
  gam.dat <- data.frame(Y, D, S)
  colnames(gam.dat) <- c("Y", "D", "s1", "s2")
  fitY <- gam(Y ~ D + s(s1, s2, k=k), data=gam.dat)
  fitD <- list(length=p)
  for(j in 1:p){
    fitD[[j]] <- gam(D ~ s(s1, s2, k=k), data=gam.dat)
  }
  # Put the predictions for each fold in lists
  pred.gam.dat <- data.frame(Y, D=0, S)
  colnames(pred.gam.dat) <- c("Y", "D", "s1", "s2")
  predictionsY <- matrix(predict(fitY, newdata=pred.gam.dat), nrow=n)
  predD <- matrix(nrow=nrow(S), ncol=p)
  
  for(j in 1:p){
    predD[,j] <- predict(fitD[[j]], newdata=pred.gam.dat)
  }
  predictionsD <- predD
  
  for(j in 1:p){
    if( (min(as.matrix(D)[,j]) == 0) & (max(as.matrix(D)[,j])== 1) ){
      predictionsD[,j] <- truncate(predictionsD[,j], 0, 1)
    }
  }
  
  
  # Put the list of predictions into vectors
  Yhat <- predictionsY
  Dhat <- predictionsD
  
  # Get theta_hat
  Vhat <- D - Dhat
  
  thetahat <- solve(t(Vhat) %*% (D)) %*% (t(Vhat) %*% (Y - Yhat))
  # Get variance estimate
  Jhat <- colMeans(psi_a(D, Dhat))
  psi <- psi(Y, D, Yhat, Dhat, thetahat)
  Bhat <- 1/n*t(psi) %*% psi
  var_thetahat <- solve(Jhat) %*% Bhat %*% t(solve(Jhat)) / n
  # se_thetahat <- sqrt(sigma2_hat/n)
  
  return(list(thetahat, var_thetahat))
}
