# Supplementary material for: Two-stage estimators for spatial confounding with point-referenced data
Source: Biometrics. 2025 Jul 24;81(3):ujaf093. doi: 10.1093/biomtc/ujaf093 (PMC12288666; doi:10.1093/biomtc/ujaf093)
Supplement: ujaf093_Supplemental_Files — Web Appendices and Tables referenced in Sections 1, 2.2, 3.1, 3.2, and 3.3, and code for DSR estimators, simulation studies, and data analysis, are available with this paper at the Biometrics website on Oxford Academic. Code is also available on GitHub at https://github.com/nbwiecha/Double-Spatial-Regression. [file ujaf093_supplemental_files.zip › Double-Spatial-Regression/code/fayetteville_analysis.R]

# Two-Stage Estimators for Spatial Confounding with Point-Referenced Data
# Code by Nate Wiecha, North Carolina State University

# Real data analysis: Fayetteville participants of GenX Cohort Study
# Data is not included to protect privacy of participants
# Available on reasonable request to corresponding author

# Although the data is not available, providing this code as example of how 
# DSR can be used in applied studies.

rm(list=ls())
library(tidyverse)
library(GpGp)
library(car)
library(viridis)
setwd("~/GitHub/Double-Spatial-Regression")
# load("data//genx//final_samples.Rdata")
# geocodes <- read.csv("data//genx//Nate_FayPitt_Geocodes.csv")
source("code//dml_function_vector.R")
source("code//dml_function_vector_nosplit.R")

source("code//predict_functions.R")

# Select data from Fayetteville Private Well Community, limit to women, join 
# with lat/lon geocodes, discretize race variable

fay.samples <- data.all %>%
  filter(community=="Fayetteville") %>%
  left_join(geocodes) %>%
  filter(gender=="F") %>%
  mutate(white=race=="White") %>%
  drop_na()
# colnames(fay.samples)

# Get PFAS detection rates in sample
pfas.detection.rates <- fay.samples %>%
  left_join(data2)
colnames(pfas.detection.rates)

pfas.detection.rates <- pfas.detection.rates[c(2:6, 41:79)]
pfas.mins <- apply(pfas.detection.rates, FUN=min, MARGIN=2)
for(j in 1:ncol(pfas.detection.rates)){
  pfas.detection.rates[,j] <- pfas.detection.rates[,j] > pfas.mins[j]
}
colMeans(pfas.detection.rates)

# Summary stats
summary(fay.samples[,c("PFHpS", "PFHxS", "PFNA", "PFOS", "PFOA", "TSH", "age", "race", "smoke", "drinker_status")])
apply(fay.samples[,c("PFHpS", "PFHxS", "PFNA", "PFOS", "PFOA", "TSH", "age")], FUN=sd, MARGIN=2)

summary(log(fay.samples$TSH))
sd(log(fay.samples$TSH))

# Geographic plots
ggplot(data=fay.samples, aes(x=long, y=lat)) +
  geom_point(aes(color=TSH)) +
  scale_color_viridis() +
  ggtitle("Free T4")

ggplot(data=fay.samples, aes(x=long, y=lat)) +
  geom_point(aes(color=PFNA)) +
  scale_color_viridis() +
  ggtitle("PFNA")

ggplot(data=fay.samples, aes(x=long, y=lat)) +
  geom_point(aes(color=PFOA)) +
  scale_color_viridis() +
  ggtitle("PFOA")

ggplot(data=fay.samples, aes(x=long, y=lat)) +
  geom_point(aes(color=PFHpS)) +
  scale_color_viridis() +
  ggtitle("PFHpS")

ggplot(data=fay.samples, aes(x=long, y=lat)) +
  geom_point(aes(color=PFHxS)) +
  scale_color_viridis() +
  ggtitle("PFHxS")

ggplot(data=fay.samples, aes(x=long, y=lat)) +
  geom_point(aes(color=PFOS)) +
  scale_color_viridis() +
  ggtitle("PFOS")

# Check linear model assumptions using non-spatial model (OLS)

lm.fit <- lm(log(TSH) ~ PFNA + PFOA + PFOS + PFHpS + PFHxS +
               age +
               smoke +drinker_status +race ,
               # white,
               # smoke,
             data=fay.samples)
round(summary(lm.fit)$coefficients,2)
residualPlots(lm.fit, quadratic=FALSE)
plot(lm.fit)
plot(hatvalues(lm.fit))
which.max(hatvalues(lm.fit))
plot(cooks.distance(lm.fit))
which.max(cooks.distance(lm.fit))

# Checking OLS results excluding a high-ish leverage point
lm.fit.sens <- lm(log(TSH) ~ PFNA + PFOA + PFOS + PFHpS + PFHxS +
                    age + smoke + drinker_status + race, data=fay.samples[-31,])

summary(lm.fit.sens)
residualPlots(lm.fit.sens)
plot(lm.fit.sens)
plot(hatvalues(lm.fit.sens))
which.max(hatvalues(lm.fit.sens))


lm.fit2 <- lm(TSH ~ PFNA + PFOA + PFOS + PFHpS + PFHxS +
                age + smoke + drinker_status + race, data=fay.samples[-31,])

summary(lm.fit2)
residualPlots(lm.fit2)
plot(lm.fit2)
plot(hatvalues(lm.fit2))
plot(cooks.distance(lm.fit2))
hist(residuals(lm.fit2))
hist(residuals(lm.fit))

# Get results using spatial linear mixed model (LMM)
# fit using package GpGp

Y <- log(fay.samples$TSH)

AX <- model.matrix(lm.fit)
A <- AX[,2:6,drop=FALSE]
X <- AX[,-(1:6),drop=FALSE]
S <- as.matrix(fay.samples[, c("lat", "long")])
n <- length(Y)

round(cor(A), 2)

lmm.fit <- fit_model(y=Y, locs=S, X=AX)
summary(lmm.fit)
#(variance, range, smoothness, nugget)
lmm.fit$covparms

# Vulnerability to spatial confounding is highest when both treatment and 
# response exhibit spatial variation. To check this, determine how much
# of the residual variance in a linear model can be attributed to the spatial
# random effect. If a decent proportion of the residual variance is spatial,
# there is potential vulnerability to spatial confounding. 

# Proportion of residual variance that is spatial, from a model fit:
get_prop_spatial <- function(lmm.fit){
  nug <- lmm.fit$covparms[4]
  spat <- lmm.fit$covparms[1]
  
  1 - nug*spat / (spat + nug*spat)
  
}

get_prop_spatial(lmm.fit) # about 0.41

# Check this proportion for each PFAS
p <- ncol(A)
fitD <- list(length=p)
for(j in 1:p){
  fitD[[j]] <- fit_model(y=A[,j], locs=S, X=cbind(rep(1, n), X), silent=TRUE)
}

fitD[[1]]$covparms 
get_prop_spatial(fitD[[1]]) # PFNA: 0.33
fitD[[2]]$covparms 
get_prop_spatial(fitD[[2]]) # PFOA: 0.46
fitD[[3]]$covparms
get_prop_spatial(fitD[[3]]) # PFOS: 0.17
fitD[[4]]$covparms 
get_prop_spatial(fitD[[4]]) # PFHpS: 0.70
fitD[[5]]$covparms 
get_prop_spatial(fitD[[5]]) # PFHxS: 0.34

# DSR estimation
# Lots of folds and repeated splits to make sure don't use a weird random split

# Let's do 11 times and take the median
M <- 11
beta_hats <- matrix(nrow=M, ncol=5)
sd_beta_hats <- matrix(nrow=M, ncol=5)
for(m in 1:M){
  print(m)
  # Use the DSR function with K=45 folds, refitting the entire model for each fold
  # With only 98 observations, not too time consuming
  dml.fit.re <- dml_fit(Y, D=A, S=S, X=X, K=45, refit=TRUE)
  beta_hats[m,] <- as.numeric(dml.fit.re[[1]])
  sd_beta_hats[m,] <- sqrt(diag(dml.fit.re[[2]]))
}
save.image("outputs//analysis_06202024.Rdata")
load("outputs//analysis_06202024.Rdata")
beta_hat_median <- apply(beta_hats, 2, median)
sd1 <- (sd_beta_hats[beta_hats[,1]==beta_hat_median[1],1])
sd2 <- (sd_beta_hats[beta_hats[,2]==beta_hat_median[2],2])
sd3 <- (sd_beta_hats[beta_hats[,3]==beta_hat_median[3],3])
sd4 <- (sd_beta_hats[beta_hats[,4]==beta_hat_median[4],4])
sd5 <- (sd_beta_hats[beta_hats[,5]==beta_hat_median[5],5])

sd_beta_hat_median <- c(sd1, sd2, sd3, sd4, sd5)
ts_median <- beta_hat_median / sd_beta_hat_median
ts_median

# gSEM, Spatial+ results
gSEM_fn <- function(Y, D, S, X, k=100, B=100){
  require(mgcv)
  dat <- cbind(D, Y, S, X)
  p <- ncol(D)
  
  get_gsem_estimate <- function(dat, ind, k, p){
    dat <- dat[ind,]
    
    D <- dat[,1:p]
    Y <- dat[,(p+1)]
    S <- dat[,(p+2):(p+3)]
    X <- dat[,(p+4): ncol(dat)]
    
    trainD.mat <- as.matrix(D)
    # p <- ncol(trainD.mat)
    Rd <- matrix(nrow=nrow(trainD.mat), ncol=p)
    for(j in 1:p){
      fit.D.j <- gam(trainD.mat[,j] ~  s(S[,1], S[,2],bs="tp", k=k)+X)
      Rd[,j] <- residuals(fit.D.j)
    }
    
    fit.Y <- gam(Y ~ s(S[,1], S[,2], bs="tp", k=k) + X)
    Ry <- residuals(fit.Y)
    
    fit.R <- lm(Ry ~ Rd)
    betahat <- fit.R$coefficients[2:(p+1)]
    return(betahat)
  }
  
  
  out <- boot(dat, get_gsem_estimate, R=B, k=k, p=p)
  betahat <- out$t0
  var_betahat <- var(out$t)
  # se_betahat <- summary(fit.R)$se[2] # Pretty sure this is not really right either
  # var_betahat <- fit.R$Vp[2:(p+1), 2:(p+1)] # pretty sure not right, should be bootstrapped
  return(list(betahat, var_betahat))
}

spatial_plus_fn <- function(Y, D, S, X, k=100, B=100){
  require(mgcv)
  # Remove spatial trend from treatment to get residuals, then regress Y on residuals
  # Y is response, D treatment, S locations
  dat <- cbind(D, Y, S, X)
  p <- ncol(D)
  get_spatialp_estimate <- function(dat, ind, k=k, p){
    dat <- dat[ind,]
    D <- dat[,1:p]
    Y <- dat[,(p+1)]
    S <- dat[,(p+2):(p+3)]
    X <- dat[,(p+4): ncol(dat)]
    
    trainD.mat <- as.matrix(D)
    # p <- ncol(trainD.mat)
    Rd <- matrix(nrow=nrow(trainD.mat), ncol=p)
    for(j in 1:p){
      fit.D.j <- gam(trainD.mat[,j] ~  s(S[,1], S[,2],bs="tp", k=k)+X)
      Rd[,j] <- residuals(fit.D.j)
    }
    
    fit.Y <- gam(Y ~ Rd + s(S[,1], S[,2], bs="tp", k=k) + X)
    betahat <- fit.Y$coefficients[2:(p+1)]
    return(betahat)
    
  }
  out <- boot(dat, get_spatialp_estimate, R=B, k=k, p=p)
  betahat <- out$t0
  var_betahat <- var(out$t)
  
  # se_betahat <- summary(fit.Y)$se[2] # not really correct but whatever
  return(list(betahat, var_betahat))
}

gsem <- gSEM_fn(Y, A, S, X, k=25, B=300)
gsem[[1]] # point estimate
diag(gsem[[2]]) # variance
gsem[[1]]/sqrt(diag(gsem[[2]])) # t-statistics


spatial_plus <- spatial_plus_fn(Y, A, S, X, k=25, B=300)
spatial_plus[[1]] # point estimate
diag(spatial_plus[[2]]) # variance
spatial_plus[[1]]/sqrt(diag(spatial_plus[[2]])) # t-statistics


# Forest plot

# DSR results
forplot.lb.dml <- beta_hat_median - 2*sd_beta_hat_median
forplot.ub.dml <- beta_hat_median + 2*sd_beta_hat_median
forplot.dat.dml <- data.frame(beta=beta_hat_median, lb=forplot.lb.dml, ub=forplot.ub.dml, 
                          PFAS=as.factor(c("PFNA", "PFOA", "PFOS", "PFHpS", "PFHxS")),
                          method="DSR")

# LMM results
beta_hat_lmm <- lmm.fit$betahat[colnames(AX) %in% c("PFNA", "PFOA", "PFOS", "PFHpS", "PFHxS") ]
forplot.lb.lmm <- beta_hat_lmm - 2*lmm.fit$sebeta[colnames(AX) %in%c("PFNA", "PFOA", "PFOS", "PFHpS", "PFHxS") ]
forplot.ub.lmm <- beta_hat_lmm + 2*lmm.fit$sebeta[colnames(AX) %in%c("PFNA", "PFOA", "PFOS", "PFHpS", "PFHxS") ]
forplot.dat.lmm <- data.frame(beta=beta_hat_lmm, lb=forplot.lb.lmm, ub=forplot.ub.lmm, 
                              PFAS=as.factor(c("PFNA", "PFOA", "PFOS", "PFHpS", "PFHxS")),
                              method="LMM")

# OLS results
beta_hat_ols <- lm.fit$coefficients[names(lm.fit$coefficients) %in% c("PFNA", "PFOA", "PFOS", "PFHpS", "PFHxS")]
forplot.lb.ols <- confint(lm.fit)[rownames(confint(lm.fit)) %in% c("PFNA", "PFOA", "PFOS", "PFHpS", "PFHxS"), 1]
forplot.ub.ols <- confint(lm.fit)[rownames(confint(lm.fit)) %in% c("PFNA", "PFOA", "PFOS", "PFHpS", "PFHxS"), 2]
forplot.dat.ols <- data.frame(beta=beta_hat_ols, lb=forplot.lb.ols, ub=forplot.ub.ols, 
                              PFAS=as.factor(c("PFNA", "PFOA", "PFOS", "PFHpS", "PFHxS")),
                              method="OLS")
beta_hat_gsem <- gsem[[1]]
forplot.lb.gsem <- beta_hat_gsem - 2* sqrt(diag(gsem[[2]]))
forplot.ub.gsem <- beta_hat_gsem + 2* sqrt(diag(gsem[[2]]))
forplot.dat.gsem <- data.frame(beta=beta_hat_gsem, lb=forplot.lb.gsem, ub=forplot.ub.gsem,
                               PFAS=as.factor(c("PFNA", "PFOA", "PFOS", "PFHpS", "PFHxS")),
                               method="gSEM")

beta_hat_spatplus <- spatial_plus[[1]]
forplot.lb.spatplus <- beta_hat_spatplus - 2* sqrt(diag(spatial_plus[[2]]))
forplot.ub.spatplus <- beta_hat_spatplus + 2* sqrt(diag(spatial_plus[[2]]))
forplot.dat.spatplus <- data.frame(beta=beta_hat_spatplus, lb=forplot.lb.spatplus, ub=forplot.ub.spatplus,
                                   PFAS=as.factor(c("PFNA", "PFOA", "PFOS", "PFHpS", "PFHxS")),
                                   method="Spatial+")

# Forest plot
forplot.dat <- bind_rows(forplot.dat.dml, forplot.dat.lmm, forplot.dat.ols,
                         forplot.dat.gsem, forplot.dat.spatplus) %>%
  mutate(Method=factor(method, levels=c("Spatial+", "gSEM", "DSR", "LMM", "OLS")))

forest.plot <- ggplot(forplot.dat) +
  geom_point(aes(x=beta, y=PFAS, color=Method), position=position_dodge(width=.5), size=4) +
  geom_linerange(aes(xmin=lb, xmax=ub, y=PFAS, color=Method, linetype=Method), position=position_dodge(width=.5),
                 linewidth=1.25) +
  geom_vline(xintercept=0) +
  xlab(bquote(beta)) +
  theme_classic() +
  theme(text=element_text(size=25),
        legend.key.size = unit(1.5, "cm"))


png("outputs//forest_plot.png", width = 900, height = 600)
forest.plot
dev.off()
