# Supplementary material for: Two-stage estimators for spatial confounding with point-referenced data
Source: Biometrics. 2025 Jul 24;81(3):ujaf093. doi: 10.1093/biomtc/ujaf093 (PMC12288666; doi:10.1093/biomtc/ujaf093)
Supplement: ujaf093_Supplemental_Files — Web Appendices and Tables referenced in Sections 1, 2.2, 3.1, 3.2, and 3.3, and code for DSR estimators, simulation studies, and data analysis, are available with this paper at the Biometrics website on Oxford Academic. Code is also available on GitHub at https://github.com/nbwiecha/Double-Spatial-Regression. [file ujaf093_supplemental_files.zip › Double-Spatial-Regression/code/figures.R]

# Simulation result figures 
# for Two-Stage Estimators for Spatial Confounding with Point-Referenced Data
# Code by Nate Wiecha, North Carolina State University

rm(list=ls())
setwd("~/GitHub/Double-Spatial-Regression")
library(tidyverse)
library(ggpubr)
library(RColorBrewer)
library(cowplot)
source("code//HPC//simulation_functions_hpc.R")

load("outputs//HPC_outputs_revision//sims_deterministic_n1000.Rdata")

load("outputs//HPC_outputs_revision//sims_highdimvar_n1000.Rdata")

load("outputs//HPC_outputs_revision//sims_exp_nonspatial_grid_n1000.Rdata")

load("outputs//HPC_outputs_revision//sims_U_gneiting_n1000.Rdata")

load("outputs//HPC_outputs_revision//sims_U_matern_n1000.Rdata")

load("outputs//HPC_outputs_revision//sims_trans_n1000.Rdata")

# Coverage table for paper
U_matern_sims$out1$output["95% CI Coverage",c("DML_alt", "DML_GP", "gSEM_noint", "LMM", "SpatialPlus")]
U_matern_sims$out2$output["95% CI Coverage",c("DML_alt", "DML_GP", "gSEM_noint", "LMM", "SpatialPlus")]
U_gneiting_sims$out1$output["95% CI Coverage",c("DML_alt", "DML_GP", "gSEM_noint", "LMM", "SpatialPlus")]
U_gneiting_sims$out2$output["95% CI Coverage",c("DML_alt", "DML_GP", "gSEM_noint", "LMM", "SpatialPlus")]

U_matern_sims$out1$output["95% CI Length",c("DML_alt", "DML_GP", "gSEM_noint", "LMM", "SpatialPlus")]
U_matern_sims$out2$output["95% CI Length",c("DML_alt", "DML_GP", "gSEM_noint", "LMM", "SpatialPlus")]
U_gneiting_sims$out1$output["95% CI Length",c("DML_alt", "DML_GP", "gSEM_noint", "LMM", "SpatialPlus")]
U_gneiting_sims$out2$output["95% CI Length",c("DML_alt", "DML_GP", "gSEM_noint", "LMM", "SpatialPlus")]

################################################################################
#                                  Plots                                       #
################################################################################
methods <- c("LMM", "SpatialPlus", "gSEM_noint", "DML_GP",  "DML_alt")
method_names <- c("LMM", "Spatial+", "gSEM", "DSR (theory)",  "DSR")
make_boxplots <- function(output, methods, method_names){
  num_plots <- length(output)/2
  plots_point <- list(length=num_plots)
  # taus <- c(1.5, 2.5, 50)
  subtitles <- c("Rough A", "Smooth A")
  for(i in 1:num_plots){
    # Make point est boxplots
    dat <- output[[i]]$results %>% 
      as.data.frame %>% 
      select(ends_with(".thetahat"))
    colnames(dat) <- str_remove(colnames(dat), ".thetahat")
    dat <- select(dat, all_of(methods)) 
    colnames(dat) <- method_names
    dat <- dat %>%
      pivot_longer(everything()) %>%
      mutate(Method=as.factor(name),
             Bias=value - 0.5)
    subtitle <- subtitles[i]
    plots_point[[i]] <- ggplot(dat, aes(x=Method, y=Bias)) + 
      geom_boxplot() +
      geom_hline(yintercept=0) +
      ggtitle(subtitle) +
      theme_classic(base_size = 25) +
      ylab(bquote(hat(beta) - beta[0])) +
      theme(text = element_text(family = "serif"),
            legend.key.size=unit(1,'cm'),
            axis.text.x = element_text(angle = 45, vjust = 1, hjust=1)) +
      ylim(-1.1, 1.1)
  }
  
  return(plots_point)
}


plots_U_matern <- make_boxplots(U_matern_sims, methods, method_names)

plots_U_matern_grid <- ggarrange(plotlist=plots_U_matern)

U_matern.title <- ggdraw() + 
  draw_label(
    bquote(hat(beta)-beta[0]~with~rough~confounder),
    fontfamily = 'serif',
    x = 0,
    hjust = 0,
    size=30
  ) +
  theme(
    # add margin on the left of the drawing canvas,
    # so title is aligned with left edge of first plot
    plot.margin = margin(0, 0, 0, 7)
  )

# arrange title and grid
U_matern.plot <- plot_grid(
  U_matern.title, plots_U_matern_grid,
  ncol = 1,
  # rel_heights values control vertical title margins
  rel_heights = c(0.1, 1)
)

plots_U_gneiting <- make_boxplots(U_gneiting_sims, methods, method_names)

plots_U_gneiting_grid <- ggarrange(plotlist=plots_U_gneiting)

U_gneiting.title <- ggdraw() + 
  draw_label(
    bquote(hat(beta)-beta[0]~with~smooth~confounder),
    fontfamily = 'serif',
    x = 0,
    hjust = 0,
    size=30
  ) +
  theme(
    # add margin on the left of the drawing canvas,
    # so title is aligned with left edge of first plot
    plot.margin = margin(0, 0, 0, 7)
  )

# arrange title and grid
U_gneiting.plot <- plot_grid(
  U_gneiting.title, plots_U_gneiting_grid,
  ncol = 1,
  # rel_heights values control vertical title margins
  rel_heights = c(0.1, 1)
)

png("outputs//U_matern_plot.png", width = 1000, height = 800)
U_matern.plot
dev.off()

png("outputs//U_gneiting_plot.png", width = 1000, height = 800)
U_gneiting.plot
dev.off()
