# Supplementary material for: Two-stage estimators for spatial confounding with point-referenced data
Source: Biometrics. 2025 Jul 24;81(3):ujaf093. doi: 10.1093/biomtc/ujaf093 (PMC12288666; doi:10.1093/biomtc/ujaf093)
Supplement: ujaf093_Supplemental_Files — Web Appendices and Tables referenced in Sections 1, 2.2, 3.1, 3.2, and 3.3, and code for DSR estimators, simulation studies, and data analysis, are available with this paper at the Biometrics website on Oxford Academic. Code is also available on GitHub at https://github.com/nbwiecha/Double-Spatial-Regression. [file ujaf093_supplemental_files.zip › Double-Spatial-Regression/code/HPC/dml_simulation_function_foreach_determ_hpc.R]

# Function to perform simulation study for Two-Stage Estimators for Spatial Confounding with Point-Referenced Data
# Simulations for deterministic spatial surfaces in D, Y as opposed to random GP draws
# Code by Nate Wiecha, North Carolina State University

library(foreach)
library(doSNOW)
library(doParallel)
library(fields)
library(geoR)
library(boot)
# setwd("~/GitHub/Spatial-DML")

run_dml_simulation_determ <- function(
                               n, nsims,     # sample size, length of D, number of MC samples
                               grid=FALSE,   # Whether to use regular grid of points
                               randomfields=FALSE, # whether to use random fields to generate data
                               phiDU=NULL,        # Spatial range of D, U (same)
                               phiD=0.2,
                               phiU=0.2,
                               nuD, nuU,     # Smoothness parameters for D, U
                               rho,          # corr. param.s bw D, U (not actual corr)
                               theta,        # treatment effect of D on Y; p-vector
                               sdY=1, sdD=1, # nugget variance in Y and D
                               # progress_bar=TRUE, # Progress bar
                               # message=FALSE,
                               cov.model.d="matern", # covariance function if not using matern
                               cov.model.u="gneiting",
                               binary_D=FALSE,
                               confounding_fn=NULL, # function of unobserved confounder that goes into Y
                               y_fn=NULL, # function of space to add arbitrary function of space into Y
                               error_fn=NULL,#, # function of iid error that goes into Y, eg nonstationary
                               u.df=Inf, # df for u's t-distn (Inf=>normal)
                               K=5, # number of folds to use for DML cross-fitting
                               B=100, # number of bootstrap replicates for gsem and spatial+
                               dim=2 # dimension of spatial domain; only for grid=FALSE
){
  require(randomForest)
  require(fields)
  require(GpGp)
  require(RandomFields)
  require(mgcv)
  require(geoR)
  
  p <- 1 # dimension of treatment
  
  # Set up MC simulation
  methods <- c("OLS", "Spline.GCV", "Spline.REML", "LMM", "SpatialPlus", 
               # "gSEM_int", 
               "gSEM_noint",
               "Shift_DML",  
               "DML_GP", "DML_GpGp",  
               "DML_alt", 
               "DML_GP_nosplit", "DML_alt_nosplit",
               "DML_spline_nosplit", "DML_spline_nosplit_lhat",
               "DML_lhat_smooth", "DML_alt_smooth")

  
  ## Store results as list of matrices which contain the MC estimates of 
  ## theta hat and se(theta hat)
  result1 <- matrix(nrow=nsims, ncol=2)
  result <- as.data.frame(result1)
  colnames(result) <- c("thetahat", "se_thetahat")
  
  results <- list(length=length(methods))
  for(i in 1:length(methods)){
    results[[i]] <- result
  }
  names(results) <- methods
  
  # store sample correlations between D, U: since rho is not the actual corr.
  corrs <- rep(NA, nsims) 
  
  # Run the simulation
  # if(progress_bar){pb <- txtProgressBar(min=0, max=nsims, style=3)}
  nu <- c(nuD, nuU)
  run_sim_iter <- function(methods, seed){
    set.seed(seed)
    if(is.null(confounding_fn)){
      h <- function(s, u){u}
    }else{
      h <- confounding_fn
    }
    
    if(is.null(error_fn)){
      g <- function(S, e){e}
    }else{
      g <- error_fn
    }
    
    if(is.null(y_fn)){
      y_fn2 <- function(S){0}
    }else{
      y_fn2 <- y_fn
    }
    source("dml_function_vector_hpc.R", local=TRUE)
    source("dml_function_vector_nosplit_hpc.R", local=TRUE)
    source("predict_functions_hpc.R", local=TRUE)
    
    iter_result <- matrix(nrow=length(methods), ncol=2)
    rownames(iter_result) <- methods
    colnames(iter_result) <- c("thetahat", 'se_thetahat')
   
    

    # Old code using RandomFields: will be needed for large n
    
    if(randomfields){
      x <- seq(0, 1, length=sqrt(n))
      y <- seq(0, 1, length=sqrt(n))
      S <- as.matrix(expand.grid(x,y))

      # Set up Matern model for D, U
      rho_mat <- diag(p+1)
      rho_mat[(1:p),(p+1)] <- rho
      rho_mat[(p+1), 1:p] <- rho
      
      nu <- c(nuD, nuU)
      #
      model.DU <- RMparswmX(nudiag=nu, rho=rho_mat, scale=phiDU)
      #
      DU <- RFsimulate(model.DU, x=x, y=y)
      D <- as.matrix(DU@data[,1:p])
      for(j in 1:p){
        D[,j] <- D[,j] + rnorm(n=n, sd=sdD)
      }
      U <- as.matrix(DU@data[,(p+1)])
      
      if (u.df!=Inf){
        U <- U / sqrt(rchisq(n, u.df)/u.df)
      }
    }else{
      if(grid){
        vecs <- list(length=dim)
        for(dim.i in 1:dim){
          vecs[[dim.i]] <- seq(0, 1, length=n^{1/dim})
        }
        
        S <- as.matrix(
          expand.grid(
            vecs
          )
        )
      }else{
        S <- matrix(data=runif(n * dim), nrow=n)
      }
      
      d <- rdist(S) 
      R.D <- cov.spatial(d, cov.model=cov.model.d, cov.pars=c(1, phiD), kappa=nuD)
      R.U <- cov.spatial(d, cov.model=cov.model.u, cov.pars=c(1, phiU), kappa=nuU)
      # dim(R.D)
      
      L.D <- chol(R.D)

      L.U <- chol(R.U)

      Sigma1 <- cbind(R.D, rho * t(L.D) %*% L.U)
      Sigma2 <- cbind(rho * t(L.U) %*% L.D, R.U)
      Sigma <- rbind(Sigma1, Sigma2)

      D.U <- rmvnorm(n=1, sigma=Sigma)
      D <- as.matrix(h(S, D.U[1:n]) + rnorm(n, sd=sdD))
      U <- D.U[(n+1):(2*n)]
      if (u.df!=Inf){
        U <- U / sqrt(rchisq(n, u.df)/u.df)
      }
    }
    
    Y <- D * theta + h(S, U) + y_fn2(S) + g(S, rnorm(n=n, sd=sdY))
    D <- D - mean(D)
    Y <- Y - mean(Y)
    

    if(p==1){
      iter_result["OLS",] <- as.numeric(ols_fn(Y=Y, D=D))
      iter_result["Spline.GCV",] <- as.numeric(spline_fn(Y=Y, D=D, S=S, k=300))
      iter_result["Spline.REML",] <- as.numeric(spline_fn(Y=Y, D=D, S=S, method="REML", k=300))
      iter_result["LMM",] <- as.numeric(lmm_fn(Y, S, D))
      iter_result["SpatialPlus",] <- as.numeric(spatial_plus_fn(Y, D, S, k=300, B=B))
      # iter_result["gSEM_k100",] <- as.numeric(gSEM_fn(Y, D, S))
      gsem.fit <- gSEM_fn(Y, D, S, k=300, B=B, include_dsr=TRUE)
      # iter_result["gSEM_int",] <- as.numeric(gsem.fit[1:2])
      iter_result["gSEM_noint",] <- as.numeric(gsem.fit[3:4])
      iter_result["Shift_DML",] <- tryCatch(
        {
          as.numeric(shift_dml(Y, D, S, B=0))
        },
        error=function(e){return(NA)})
      iter_result["DML_GP",] <- as.numeric(dml_lhat(Y, D, S, K=K, predict_fn=svm_predict))
      iter_result["DML_GpGp",] <- as.numeric(dml_lhat(Y, D, S, K=K, predict_fn=gpgp_predict, type="lhat"))
      iter_result["DML_alt",] <- as.numeric(dml_alt(Y, D, S, X=NULL, K=K, refit=TRUE))
      iter_result["DML_GP_nosplit",] <- as.numeric(dml_lhat_nosplit(Y, D, S, predict_fn=svm_predict))
      iter_result["DML_alt_nosplit",] <- as.numeric(dml_alt_nosplit(Y, D, S, X=NULL))
      iter_result["DML_spline_nosplit",] <- as.numeric(dml_alt_nosplit_spline(Y, D, S, k=300))
      iter_result["DML_spline_nosplit_lhat",] <- as.numeric(dml_lhat_nosplit(Y, D, S, 
                                                                            predict_fn=spline_predict, k=300))
      iter_result["DML_lhat_smooth",] <- as.numeric(dml_lhat(Y, D, S, K=K, predict_fn=gpgp_predict, type="lhat",
                                                             covfun_name="matern45_isotropic"))
      iter_result["DML_alt_smooth",] <- as.numeric(dml_alt(Y, D, S, X=NULL, K=K, refit=TRUE,
                                                           covfun_name="matern45_isotropic"))
    }else{
      print("p>1 not implemented yet")
      return()
    }
    iter_result[,2] <- sqrt(iter_result[,2])
    return(iter_result)
  }
  
  results_list1 <- foreach(i=1:nsims,
                           .packages=c('geoR', 'RandomFields','GpGp','mgcv','fields', 'boot', 'dbarts')) %dopar% 
    run_sim_iter(methods, i)
  
  for(i in 1:nsims){
    for(method in methods)
      results[[method]][i,] <- results_list1[[i]][method,]
  }
  
  return(
    list(results=results, n=n, phiDU=phiDU, nuD=nuD, nuU=nuU, corrs=corrs,
         theta=theta, methods=methods, sds=c(sdY, sdD), rho=rho,
         confounding_fn=confounding_fn,
         error_fn=error_fn, cov.model.d=cov.model.d,grid=grid,
         phiD=phiD,phiU=phiU)
  )
  
}
