# Supplementary material for: Two-stage estimators for spatial confounding with point-referenced data
Source: Biometrics. 2025 Jul 24;81(3):ujaf093. doi: 10.1093/biomtc/ujaf093 (PMC12288666; doi:10.1093/biomtc/ujaf093)
Supplement: ujaf093_Supplemental_Files — Web Appendices and Tables referenced in Sections 1, 2.2, 3.1, 3.2, and 3.3, and code for DSR estimators, simulation studies, and data analysis, are available with this paper at the Biometrics website on Oxford Academic. Code is also available on GitHub at https://github.com/nbwiecha/Double-Spatial-Regression. [file ujaf093_supplemental_files.zip › Double-Spatial-Regression/code/HPC/dml_simulation_function_foreach_highdim_hpc.R]

# Function to perform DML simulation for easier use
# Nate Wiecha 1/13/2023
# Updated 7/4/2023: Updating to use DML function for vector D; 
# incorporate setting of whether to do binary D or not, truncating inside DML function;
# moved all the helper functions to separate script;

# Update 10/9/2023:
# add the JHU implemented DML shift estimator

# 2/28/2024: 
# add option for higher-dimensional spatial domain

# Currently does not incorporate spatial REs into Y
library(foreach)
library(doSNOW)
library(doParallel)
library(fields)
library(geoR)
library(boot)
# setwd("~/GitHub/Spatial-DML")

run_dml_simulation_highdim <- function(
                               n, nsims,     # sample size, length of D, number of MC samples
                               # grid=FALSE,   # Whether to use regular grid of points
                               phiDU=NULL,        # Spatial range of D, U (same)
                               phiD=0.2,
                               phiU=0.2,
                               nuD, nuU,     # Smoothness parameters for D, U
                               rho,          # corr. param.s bw D, U (not actual corr)
                               theta,        # treatment effect of D on Y; p-vector
                               sdY=1, sdD=1, # nugget variance in Y and D
                               # progress_bar=TRUE, # Progress bar
                               # message=FALSE,
                               cov.model.d="matern", # covariance function if not using matern
                               cov.model.u="gneiting",
                               binary_D=FALSE,
                               confounding_fn=NULL, # function of unobserved confounder that goes into Y
                               error_fn=NULL,#, # function of iid error that goes into Y, eg nonstationary
                               u.df=Inf, # df for u's t-distn (Inf=>normal)
                               K=5, # number of folds to use for DML cross-fitting
                               B=100, # number of bootstrap replicates for gsem and spatial+
                               dim=2, # dimension of spatial domain; only for grid=FALSE
                               true_dim=2 # number of dimensions of spatial domain used for U
                               # fixed_smoothness=NULL # If want to run simulation without estimating smoothness
){
  require(randomForest)
  require(fields)
  require(GpGp)
  require(RandomFields)
  require(mgcv)
  require(geoR)
  
  p <- 1 # dimension of treatment
  
  
  # Set up grid of spatial locations
  # S      <- as.matrix(expand.grid(seq(0, 1, length=sqrt(n)), seq(0, 1, length=sqrt(n))))
  # x <- y <- seq(0, 1, length=sqrt(n))
  
  
  # Set up MC simulation
  methods <- c("OLS",  "LMM",  "DML_alt", "DML_alt_nosplit",
              "DML_SV_nosplit", "DML_SV")
  # if(!LOO){methods <- c("OLS", "Spline", "SpatialPlus", "gSEM",
                        # "DML_GP_ghat", 
                        # "DML_spline_lhat",  "DML_RF")}
  
  ## Store results as list of matrices which contain the MC estimates of 
  ## theta hat and se(theta hat)
  result1 <- matrix(nrow=nsims, ncol=2)
  result <- as.data.frame(result1)
  colnames(result) <- c("thetahat", "se_thetahat")
  
  results <- list(length=length(methods))
  for(i in 1:length(methods)){
    results[[i]] <- result
  }
  names(results) <- methods
  
  # store sample correlations between D, U: since rho is not the actual corr.
  corrs <- rep(NA, nsims) 
  
  # Run the simulation
  # if(progress_bar){pb <- txtProgressBar(min=0, max=nsims, style=3)}
  nu <- c(nuD, nuU)
  run_sim_iter <- function(methods){
    
    if(is.null(confounding_fn)){
      h <- function(s, u){u}
    }else{
      h <- confounding_fn
    }
    
    if(is.null(error_fn)){
      g <- function(S, e){e}
    }else{
      g <- error_fn
    }
    source("dml_function_vector_hpc.R", local=TRUE)
    source("dml_function_vector_nosplit_hpc.R", local=TRUE)
    source("predict_functions_hpc.R", local=TRUE)
    source("vecchia_scaled.R", local=TRUE)
    
    iter_result <- matrix(nrow=length(methods), ncol=2)
    rownames(iter_result) <- methods
    colnames(iter_result) <- c("thetahat", 'se_thetahat')
   
    S <- matrix(data=runif(n * dim), nrow=n)
    S_use <- S[,1:true_dim]
    # x <- runif(n=n)
    # y <- runif(n=n)
    # S <- cbind(x,y)
    
    d <- rdist(S_use) 
    R.D <- cov.spatial(d, cov.model=cov.model.d, cov.pars=c(1, phiD), kappa=nuD)
    R.U <- cov.spatial(d, cov.model=cov.model.u, cov.pars=c(1, phiU), kappa=nuU)
    # dim(R.D)
    
    L.D <- chol(R.D)
    # ev.D <- eigen(R.D, symmetric=TRUE)
    # L.D <- t(ev.D$vectors %*% (t(ev.D$vectors) * sqrt(pmax(ev.D$values, 0))))
    
    L.U <- chol(R.U)
    # ev.U <- eigen(R.U, symmetric=TRUE)
    # L.U <- t(ev.U$vectors %*% (t(ev.U$vectors) * sqrt(pmax(ev.U$values, 0))))
    
    Sigma1 <- cbind(R.D, rho * t(L.D) %*% L.U)
    Sigma2 <- cbind(rho * t(L.U) %*% L.D, R.U)
    Sigma <- rbind(Sigma1, Sigma2)
    # L.Sigma <- chol(Sigma)
    # D.U <- t(L.Sigma) %*% rnorm(2*n)
    D.U <- rmvnorm(n=1, sigma=Sigma)
    D <- as.matrix(D.U[1:n] + rnorm(n, sd=sdD))
    U <- D.U[(n+1):(2*n)]
    if (u.df!=Inf){
      U <- U / sqrt(rchisq(n, u.df)/u.df)
    }
    
    Y <- D * theta + h(S, U) + g(S, rnorm(n=n, sd=sdY))
    D <- D - mean(D)
    Y <- Y - mean(Y)
    # start_covparms_Y <- get_start_parms(y=Y, X=cbind(rep(1,n)), locs=S, covfun_name="matern_isotropic")
    # start_covparms_D <- numeric(length=p)
    # for(j in 1:p){
    #   start_covparms_D[j] <- get_start_parms(y=D, X=cbind(rep(1,n)), locs=S, covfun_name="matern_isotropic")
    # }
# 
#     fitY <- fit_model(y=Y, locs=S, X=cbind(rep(1, n)), silent=TRUE, #fixed_parms=c(3),
#                       start_parms=start_covparms_Y$start_parms)
# 
#     fitD <- fit_model(y=D, locs=S, X=cbind(rep(1, n)), silent=TRUE, #fixed_parms=c(3),
#                       start_parms=start_covparms_D[j]$start_parms)
#     
    # Below is for vector D; not used in sims
    # fitD <- list(length=p)
    # for(j in 1:p){
    #   fitD[[j]] <- fit_model(y=D[,j], locs=S, X=cbind(rep(1, n)), silent=TRUE, #fixed_parms=c(3),
    #                         start_parms=start_covparms_D[j]$start_parms)
    # }

    if(p==1){
      iter_result["OLS",] <- as.numeric(ols_fn(Y=Y, D=D))
      # iter_result["Spline.GCV",] <- as.numeric(spline_fn(Y=Y, D=D, S=S))
      # iter_result["Spline.REML",] <- as.numeric(spline_fn(Y=Y, D=D, S=S, method="REML"))
      iter_result["LMM",] <- as.numeric(lmm_fn(Y, S, D))
      # iter_result["SpatialPlus",] <- as.numeric(spatial_plus_fn(Y, D, S, k=300, B=B))
      # iter_result["gSEM_k100",] <- as.numeric(gSEM_fn(Y, D, S))
      # gsem.fit <- gSEM_fn(Y, D, S, k=300, B=B, include_dsr=TRUE)
      # iter_result["gSEM_int",] <- as.numeric(gsem.fit[1:2])
      # iter_result["gSEM_noint",] <- as.numeric(gsem.fit[3:4])
      # iter_result["Shift_DML",] <- tryCatch(
      #   {
      #     as.numeric(shift_dml(Y, D, S, B=0))
      #   },
      #   error=function(e){return(NA)})
      # iter_result["DML_spline_k100",] <- as.numeric(dml_lhat(Y, D, S, K=5, predict_fn=spline_predict))
      # iter_result["DML_spline",] <- as.numeric(dml_lhat(Y, D, S, K=5, predict_fn=spline_predict, k=300))
      # iter_result["DML_GP",] <- as.numeric(dml_lhat(Y, D, S, K=K, predict_fn=svm_predict))
      # iter_result["DML_RF",] <- as.numeric(dml_lhat(Y, D, S, K=5, predict_fn=rf_predict))
      # iter_result["DML_GpGp",] <- as.numeric(dml_lhat(Y, D, S, K=5, predict_fn=gpgp_predict,
      #                                                 fitY=fitY, fitD=fitD))
      
      # The scaled vecchia function throws an overflow error "randomly"
      highdim.fit <- tryCatch(
        {
          dml_alt_highdim(Y, D, S, K=K)
        },
        error=function(e){
          message("Trying again")
          tryCatch(
            {
              dml_alt_highdim(Y, D, S, K=K)
            },
            error=function(e){
              message("no")
              return(c(NA,NA))
            }
          )
          
        }
      )
      
      highdim.fit.nosplit <- tryCatch(
        {
          dml_alt_highdim_nosplit(Y, D, S)
        },
        error=function(e){
          message("Trying again")
          tryCatch({
            dml_alt_highdim_nosplit(Y, D, S)
          },
          error=function(e){
            message("no")
            return(c(NA,NA))
          }
          )
        }
      )
      iter_result["DML_alt",] <- as.numeric(dml_alt(Y, D, S, X=NULL, K=K))
      iter_result["DML_alt_nosplit",] <- as.numeric(dml_alt_nosplit(Y, D, S, X=NULL))
      
      iter_result["DML_SV",] <- as.numeric(highdim.fit)
      # iter_result["DML_GP_nosplit",] <- as.numeric(dml_lhat_nosplit(Y, D, S, predict_fn=svm_predict))
      iter_result["DML_SV_nosplit",] <- as.numeric(highdim.fit.nosplit)
      # iter_result["DML_spline_nosplit",] <- as.numeric(dml_alt_nosplit_spline(Y, D, S, k=300))
      # iter_result["DML_spline_nosplit_lhat",] <- as.numeric(dml_lhat_nosplit(Y, D, S, 
                                                                            # predict_fn=spline_predict, k=300))
    }else{
      print("p>1 not implemented yet")
      return()
    }
    iter_result[,2] <- sqrt(iter_result[,2])
    return(iter_result)
  }
  
  results_list1 <- foreach(i=1:nsims,
                           .packages=c('geoR', 'RandomFields','GpGp','mgcv','fields', 'boot', 'dbarts')) %dopar% 
    run_sim_iter(methods)
  
  for(i in 1:nsims){
    for(method in methods)
      results[[method]][i,] <- results_list1[[i]][method,]
      # results[[method]][i,2] <- sqrt(results[[method]][i,2]) # double check at some point
  }
  
  return(
    list(results=results, n=n, phiDU=phiDU, nuD=nuD, nuU=nuU, corrs=corrs,
         theta=theta, methods=methods, sds=c(sdY, sdD), rho=rho,
         confounding_fn=confounding_fn,
         error_fn=error_fn, cov.model.d=cov.model.d,grid=grid,
         phiD=phiD,phiU=phiU)
  )
  
}
