# Supplementary material for: Two-stage estimators for spatial confounding with point-referenced data
Source: Biometrics. 2025 Jul 24;81(3):ujaf093. doi: 10.1093/biomtc/ujaf093 (PMC12288666; doi:10.1093/biomtc/ujaf093)
Supplement: ujaf093_Supplemental_Files — Web Appendices and Tables referenced in Sections 1, 2.2, 3.1, 3.2, and 3.3, and code for DSR estimators, simulation studies, and data analysis, are available with this paper at the Biometrics website on Oxford Academic. Code is also available on GitHub at https://github.com/nbwiecha/Double-Spatial-Regression. [file ujaf093_supplemental_files.zip › Double-Spatial-Regression/code/HPC/predict_functions_hpc.R]

# Prediction/estimation functions used in simulations for Two-Stage Estimators for Spatial Confounding with Point-Referenced Data
# Code by Nate Wiecha, North Carolina State University

require(fields)
require(GpGp)
require(mgcv)
require(randomForest)
library(dbarts)
# setwd("~/GitHub/Spatial-DML")
source("TV_SVM_function_hpc.R")


spatial_reg_gpgp <- function(S,Y,X=NULL,
                             Sp=NULL,
                             Xp=NULL){

  # Spatial regression using GpGp package  
  require(GpGp)
  require(fields)
  n <- length(Y)
  mle <- fit_model(y=Y, locs=S, X=cbind(rep(1, n), X), silent=TRUE)

  yp <- NULL
  if(!is.null(Sp)){
    # If trained on D but no prediction D provided, we want ghat, aka spatial RE's. So create Xp as (1 0)
    if( !is.null(X) & is.null(Xp) ){Xp <- rep(0, nrow(Sp))}
    np <- nrow(Sp)
    yp <- predictions(mle, locs_pred=Sp, X_pred=cbind(rep(1, np),Xp))
  }
  out <- list(mle=mle,pred=yp)
  return(out)}

ols_fn <- function(Y, D){
  # function to get theta hat and se from OLS
  trainD.mat <- as.matrix(D)
  p <- ncol(trainD.mat)
  
  fit <- lm(Y ~ D)
  thetahat <- coefficients(fit)[2:(p+1)]
  var_thetahat <- vcov(fit)[2:(p+1), 2:(p+1)]
  return(list(thetahat, var_thetahat))
}

lmm_fn <- function(Y, S, D){
  # function to get theta hat and se from spatial LMM (using vecchia/GpGp)
  trainD.mat <- as.matrix(D)
  p <- ncol(trainD.mat)
  
  mle <- spatial_reg_gpgp(Y=Y, S=S, X=D)$mle
  thetahat <- mle$betahat[2:(p+1)]
  var_thetahat <- mle$betacov[2:(p+1), 2:(p+1)]
  return(list(thetahat, var_thetahat))
}

spline_fn <- function(Y, S, D, k=100, method="GCV.Cp"){
  trainD.mat <- as.matrix(D)
  p <- ncol(trainD.mat)
  
  fit.Y <- gam(Y ~ D + s(S[,1], S[,2], bs="tp", k=k), method=method)
  
  betahat <- fit.Y$coefficients[2:(p+1)]
  var_betahat <- fit.Y$Vp[2:(p+1), 2:(p+1)]
  
  return(list(betahat, var_betahat))
}


krige_predict_lhat <- function(trainS, trainY, trainD, testS){
  # Kriging prediction function using GpGp for theoretical-style DSR
  # (Which does not include treatment variable in prediction model for outcome)
  trainD.mat <- as.matrix(trainD)
  p <- ncol(trainD.mat)
  
  fit.Y <- spatial_reg_gpgp(S=trainS, Y=trainY, Sp=testS) 
  predY <- fit.Y$pred
  
  predD <- matrix(nrow=nrow(testS), ncol=p)
  for(j in 1:p){
    fit.D.j <- spatial_reg_gpgp(S=trainS, Y=trainD.mat[,j], Sp=testS)
    predD[,j] <- fit.D.j$pred
  }
  
  return(list(predY=predY, predD=predD))
}

spline_predict <- function(trainS, trainY, trainD, testS, k=100){
  
  # Prediction using splines for DSR
  trainD.mat <- as.matrix(trainD)
  
  p <- ncol(trainD.mat)
  
  s1 <- trainS[,1]
  s2 <- trainS[,2]
  fitY <- gam(trainY ~ s(s1, s2, bs="tp", k=k))
  newdata <- data.frame(s1=testS[,1], s2=testS[,2])
  predY <- predict(fitY, newdata=newdata)
  
  predD <- matrix(nrow=nrow(testS), ncol=p)
  for(j in 1:p){
    fit.D.j <- gam(trainD.mat[,j] ~ s(s1, s2, bs="tp", k=k))
    predD[,j] <- predict(fit.D.j, newdata=newdata)
  }
  
  return(list(predY=predY, predD=predD))
}


rf_predict <- function(trainS, trainY, trainD, testS){
  # Prediction using random forest for DSR (not used)
  require(randomForest)
  trainD.mat <- as.matrix(trainD)
  p <- ncol(trainD.mat)
  fit.Y <- randomForest(x=trainS, y=trainY)
  predY <- predict(fit.Y, testS)
  
  predD <- matrix(nrow=nrow(testS), ncol=p)
  for(j in 1:p){
    D.fit <- as.factor(trainD.mat[,j])
    fit.D.j <- randomForest(x=trainS, y=D.fit)
    predD[,j] <- predict(fit.D.j, testS)
  }

  return(list(predY=predY, predD=predD))
}


spatial_plus_fn <- function(Y, D, S, k=100, B=100){
  # Spatial+ estimation
  require(mgcv)
  # Remove spatial trend from treatment to get residuals, then regress Y on residuals
  # Y is response, D treatment, S locations
  dat <- cbind(Y, S, D)
  # p <- ncol(D)
  get_spatialp_estimate <- function(dat, ind, k=k){
    dat <- dat[ind,]
    Y <- dat[,1]
    S <- dat[,2:3]
    D <- dat[,4:ncol(dat)]
    
    trainD.mat <- as.matrix(D)
    p <- ncol(trainD.mat)
    Rd <- matrix(nrow=nrow(trainD.mat), ncol=p)
    for(j in 1:p){
      fit.D.j <- gam(trainD.mat[,j] ~  s(S[,1], S[,2],bs="tp", k=k))
      Rd[,j] <- residuals(fit.D.j)
    }
    
    fit.Y <- gam(Y ~ Rd + s(S[,1], S[,2], bs="tp", k=k))
    betahat <- fit.Y$coefficients[2:(p+1)]
    return(betahat)
    
  }
  out <- boot(dat, get_spatialp_estimate, R=B, k=k)
  betahat <- out$t0
  var_betahat <- var(out$t)
  
  return(list(betahat, var_betahat))
}

gSEM_fn <- function(Y, D, S, k=100, B=100, include_dsr=FALSE){
  # gSEM estimation
  require(mgcv)
  require(boot)
  # dat <- cbind(D, Y, S)
  dat <- cbind(Y, S, D)
  
  get_gsem_estimate <- function(dat, ind, k, include_dsr){
    dat <- dat[ind,]
    
    Y <- dat[,1]
    S <- dat[,2:3]
    D <- dat[,4:ncol(dat)]
    p <- ncol(D)
    
    trainD.mat <- as.matrix(D)
    p <- ncol(trainD.mat)
    Rd <- matrix(nrow=nrow(trainD.mat), ncol=p)
    for(j in 1:p){
      fit.D.j <- gam(trainD.mat[,j] ~  s(S[,1], S[,2],bs="tp", k=k))
      Rd[,j] <- residuals(fit.D.j)
    }
    
    fit.Y <- gam(Y ~ s(S[,1], S[,2], bs="tp", k=k))
    Ry <- residuals(fit.Y)
    
    fit.R <- lm(Ry ~ Rd)
    betahat.gsem <- fit.R$coefficients[2:(p+1)]
    
    fit.R.dsr <- lm(Ry ~ Rd - 1)
    betahat.dsr <- fit.R.dsr$coefficients
    if(include_dsr){
      return(c(betahat.gsem, betahat.dsr))
    }else{
      return(betahat.gsem)
    }
    
  }
  
  
  out <- boot(dat, get_gsem_estimate, R=B, k=k, include_dsr=include_dsr)
  
  if(include_dsr){
    betahat.gsem <- out$t0[1:p]
    var_betahat.gsem <- var(out$t[,1:p])
    
    betahat.dsr <- out$t0[(p+1):(2*p)]
    var_betahat.dsr <- var(out$t[,(p+1):(2*p)])
    
    return(list(betahat.gsem, var_betahat.gsem, 
                betahat.dsr, var_betahat.dsr))
  }else{
    betahat <- out$t0
    var_betahat <- var(out$t)
    return(list(betahat, var_betahat))
  }
  
}

gpgp_predict <- function(trainS, trainY, trainD, testS, fitY=NULL, fitD=NULL, type="ghat",
                         covfun_name="matern_isotropic"){
  
  # type indicates the "type" of DML we're doing (corresponding to the nuisance 
  # parameters and score function used from Chernozhukov 2018), and should be equal 
  # to "ghat" for DSR or "lhat" for the theoretical DSR
  
  trainD.mat <- as.matrix(trainD)
  p <- ncol(trainD.mat)
  
  if(is.null(fitY)){
    if(type=="ghat"){
      fitY <- fit_model(y=trainY, locs=trainS, X=cbind(1,trainD), silent=TRUE,
                        covfun_name=covfun_name)
    }
    
    if(type=="lhat"){
      fitY <- fit_model(y=trainY, locs=trainS, silent=TRUE,
                        covfun_name=covfun_name)
    }
    
  }
  
  if(is.null(fitD)){
    fitD <- list(length=p)
    for(j in 1:p){
      fitD[[j]] <- fit_model(y=trainD.mat[,j], locs=trainS, silent=TRUE,
                             covfun_name=covfun_name)
    }
  }
  
  if(type=="ghat"){
    predY <- predictions(fitY, locs_pred=testS, X_pred=cbind(1, rep(0, nrow(testS))))
  }
  if(type=="lhat"){
    predY <- predictions(fitY, locs_pred=testS, X_pred=rep(1, nrow(testS)))
  }
  
  
  predD <- matrix(nrow=nrow(testS), ncol=ncol(trainD.mat))
  for(j in 1:p){
    predD[,j] <- predictions(fitD[[j]], locs_pred=testS, y_obs=trainD.mat[,j], 
                             locs_obs=trainS,X_obs=rep(1, nrow(trainS)),
                             X_pred=rep(1, nrow(testS)))
  }
  
  return(list(predY=predY, predD=predD))
}

gpgp_predict_X <- function(trainS, trainY, trainD, testS, 
                           trainX, testX){
  
  # Incorporating covariates X
  require(GpGp)
  trainD.mat <- as.matrix(trainD)
  p <- ncol(trainD.mat)
  
  fitY <- spatial_reg_gpgp(S=trainS, Y=trainY, X=trainX,
                           Sp=testS, Xp=testX)
  predY <- fitY$pred
  
  predD <- matrix(nrow=nrow(testS), ncol=ncol(trainD.mat))
  for(j in 1:p){
    fitD <- spatial_reg_gpgp(S=trainS, Y=trainD.mat[,j], X=trainX,
                             Sp=testS, Xp=testX)
    predD[,j] <- fitD$pred
  }
  
  return(list(predY=predY, predD=predD))
}

svm_predict <- function(trainS, trainY, trainD, testS){
  
  # Kriging using the training-validation scheme in Eberts and Steinwart (2013)
  # They analyze this estimator through the lens of support vector machines
  # aka, SVM
  
  n <- nrow(trainS)
  trainD.mat <- as.matrix(trainD)
  p <- ncol(trainD.mat)
  epsilon <- 1/n
  delta <- 1/n^.25
  if(n < 2000){
    delta <- 1/n^.5
  }
  predY <- cv_gp_predict(trainS, testS, trainY, n=n, 
                         epsilon=epsilon, delta=delta, silent=TRUE)$yhat
  predD <- matrix(nrow=nrow(testS), ncol=p)
  for(j in 1:p){
    predD[,j] <- cv_gp_predict(trainS, testS, trainD.mat[,j], n=n,
                                 epsilon=epsilon, delta=delta, silent=TRUE)$yhat
  }
  
  return(list(predY=predY, predD=predD))
}


shift_dml = function(Y, D, S, shift=1, B){
  # Shift DML from Gilbert (2021)
  
  # Gilbert's implemented shift estimator function
  # modified to include na.rm=TRUE
  # and to do bootstrapping in the function
  
  suppressMessages(require(dbarts))
  suppressMessages(require(mgcv))
  suppressMessages(require(boot))
  dat <- cbind(D, Y, S)

  get_shift_estimate <- function(dat, ind, shift){
    n <- nrow(dat)
    dat <- dat[ind,]
    X = dat[,1]
    Y = dat[,2]
    lat = dat[,3]
    lon = dat[,4]
    
    df1 = data.frame(lat = lat, lon = lon, X = X)
    df2 = data.frame(lat = lat, lon = lon, X = X+shift)
    mumod = bart(data.frame(lat = lat, lon = lon, X), y.train = Y, x.test = rbind(df2, df1))
    
    mu.fitted.shift = mumod$yhat.test.mean[1:n]
    mu.fitted = mumod$yhat.test.mean[-(1:n)]
    mu_qr = mean(mu.fitted.shift)
    
    mu = mean(Y)
    
    pimod = gam(X ~ s(lat, lon, k=200))
    resid = X - pimod$fitted.values
    d_mod = density(resid)
    
    dens_est = function(x, lat, lon) approx(d_mod$x, d_mod$y, x - predict(pimod, data.frame(lat = lat, lon = lon)))$y
    
    lambda = function(x, lat, lon) dens_est(x-shift, lat, lon)/dens_est(x, lat, lon)
    mu_qipw = sum(lambda(X, lat, lon)*Y, na.rm=TRUE)/sum(lambda(X, lat, lon), na.rm=TRUE)
    
    comp_model = lm(Y ~ lambda(X,lat, lon) + offset(mu.fitted) + 0)
    gamma_hat = coef(comp_model)
    
    mu.hat <- mean(mu.fitted.shift + gamma_hat*lambda(X+shift, lat, lon), na.rm=TRUE) - mu
    
    return(mu.hat)
  }
  
  out <- boot(data=dat, statistic=get_shift_estimate, R=B, shift=shift)
  betahat <- out$t0
  var_betahat <- var(out$t)
  return(list(betahat, var_betahat))
}
