# Supplementary material for: Two-stage estimators for spatial confounding with point-referenced data
Source: Biometrics. 2025 Jul 24;81(3):ujaf093. doi: 10.1093/biomtc/ujaf093 (PMC12288666; doi:10.1093/biomtc/ujaf093)
Supplement: ujaf093_Supplemental_Files — Web Appendices and Tables referenced in Sections 1, 2.2, 3.1, 3.2, and 3.3, and code for DSR estimators, simulation studies, and data analysis, are available with this paper at the Biometrics website on Oxford Academic. Code is also available on GitHub at https://github.com/nbwiecha/Double-Spatial-Regression. [file ujaf093_supplemental_files.zip › Double-Spatial-Regression/code/HPC/sim scripts/run_U_gneiting_sims_hpc.R]

# Two-Stage Estimators for Spatial Confounding with Point-Referenced Data
# Code by Nate Wiecha, North Carolina State University

# Run simulations: scenarios where unobserved confounder is generated with
# Gneiting (very smooth) covariance.

rm(list=ls())

# setwd("~/GitHub/Spatial-DML/code/HPC")
source("dml_function_vector_hpc.R")
source("dml_simulation_function_foreach_hpc.R")
source("simulation_functions_hpc.R")

nCores <- strtoi(Sys.getenv(c("LSB_DJOB_NUMPROC")))
cl <- makeCluster(nCores)
registerDoSNOW(cl)

nsims <- 400

U_gneiting_sims <- run_sims_U_gneiting(n=1000, nsims=nsims)

save(U_gneiting_sims, file="outputs//sims_U_gneiting_n1000.Rdata")
