# Supplementary material for: Two-stage estimators for spatial confounding with point-referenced data
Source: Biometrics. 2025 Jul 24;81(3):ujaf093. doi: 10.1093/biomtc/ujaf093 (PMC12288666; doi:10.1093/biomtc/ujaf093)
Supplement: ujaf093_Supplemental_Files — Web Appendices and Tables referenced in Sections 1, 2.2, 3.1, 3.2, and 3.3, and code for DSR estimators, simulation studies, and data analysis, are available with this paper at the Biometrics website on Oxford Academic. Code is also available on GitHub at https://github.com/nbwiecha/Double-Spatial-Regression. [file ujaf093_supplemental_files.zip › Double-Spatial-Regression/code/HPC/submission scripts/U_gneiting_dml.csh]

#!/bin/tcsh
#BSUB -n 16
#BSUB -W 18:00
#BSUB -R "span[hosts=1]"
#BSUB -J dml_U_gneiting
#BSUB -o stdout.%J
#BSUB -e stderr.%J
cd /share/$GROUP/$USER/DSR
module load R
conda activate env_R421
Rscript run_U_gneiting_sims_hpc.R
