# Supplementary material for: Two-stage estimators for spatial confounding with point-referenced data
Source: Biometrics. 2025 Jul 24;81(3):ujaf093. doi: 10.1093/biomtc/ujaf093 (PMC12288666; doi:10.1093/biomtc/ujaf093)
Supplement: ujaf093_Supplemental_Files — Web Appendices and Tables referenced in Sections 1, 2.2, 3.1, 3.2, and 3.3, and code for DSR estimators, simulation studies, and data analysis, are available with this paper at the Biometrics website on Oxford Academic. Code is also available on GitHub at https://github.com/nbwiecha/Double-Spatial-Regression. [file ujaf093_supplemental_files.zip › Double-Spatial-Regression/code/HPC/TV_SVM_function_hpc.R]

#################################################
#   Training-validation "LS-SVM"                #
#     aka Kernel Ridge Regression               #
#     aka GP posterior mean/Kriging             #
#    with Gaussian kernel and CV'd parameters   #
#################################################

# Implementing the scheme given by Eberts and Steinwart (2013)
# Giving essentially-optimal asy. convergence rates for the GP posterior mean
# (which is equivalent to the LS-SVM and KRR estimators with squared error loss)

# The scheme is to use a Gaussian kernel, with cross-validated regularization
# (equiv to error variance) and lengthscale parameters.

# Function will take as input the training and prediction datasets
# And the fineness of the grids used for parameter selection by CV
# And will output final predictions

# It will:
# 1. Randomly divide the training data into two splits, D1 and D2
# 2. Create a grid of (lambda, gamma) pairs (regularization, lengthscale)
# 3. For each pair, predict the values of D2 using D1 as training data
# 4. Save the MSE of the predictions on D2
# 5. Select the (lambda, gamma) pair that minimized MSE
# 6. Predict on the prediction dataset using select parameters and training data

# rm(list=ls())
# library(tidyverse)
library(fields) # for rdist() function
# library(GpGp)

cv_gp_predict <- function(trainX, testX,
                          trainY, #testY,
                          n=nrow(trainX), epsilon=1/n, delta=1/n^.25,
                          silent=FALSE){
  
  # 1. Randomly split training data into D1, D2
  
  m <- floor(n/2) + 1
  
  D1.idx <- sample(1:n, m)
  D1.X <- trainX[D1.idx,]
  D1.Y <- trainY[D1.idx]
  D2.X <- trainX[-D1.idx,]
  D2.Y <- trainY[-D1.idx]

    # 2. Create a grid of (lambda, gamma) pairs
  # lambda is regularization parameter, equivalent to sigma^2 in GP regn
  # gamma is the lengthscale of the Gaussian kernel
  
  lambda.grid <- seq(0, 1, by=2*epsilon)[-1]
  gamma.grid <- seq(0, 1, by=2*delta)[-1]
 
  # 3. For each (lambda, gamma) pair, predict on D2 using D1 as training data
  # 4. select pair that minimizes MSE of predictions on test data
  d1 <- rdist(D1.X)
  d2 <- rdist(D2.X, D1.X)
  
  nrow.grid <- length(lambda.grid) * length(gamma.grid)
  
  lowest.mse <- Inf
  selected.lambda <- NA
  selected.gamma <- NA
  
  if(!silent){
    pb <- txtProgressBar(min = 0, max = nrow.grid, initial = 0, style=3) 
  }
  
  j <- 0
  
  for(gamma in gamma.grid){
    
    K1 <- exp(-d1^2/gamma^2)
    K2 <- exp(-d2^2/gamma^2)
    
    eig.K1 <- eigen(K1, symmetric=TRUE)
    d.K1 <- eig.K1$values
    Q.K1 <- eig.K1$vectors
    
    K2.Q <- K2 %*% Q.K1
    Q.y <- t(Q.K1) %*% D1.Y
    
    for(lambda in lambda.grid){
      j <- j+1
      
      if(!silent){setTxtProgressBar(pb, j)}
      
      yhat <- K2.Q %*% ((1/(d.K1 + m*lambda))*Q.y)
      
      mse <- mean((yhat - D2.Y)^2)
      
      if(mse < lowest.mse){

        
        lowest.mse <- mse
        lambda.selected <- lambda
        gamma.selected <- gamma
        
      }
    }
    
  }
  

  if(!silent){close(pb)}
  
  # 5. Predict on test set
  d.train <- rdist(trainX)
  d.test <- rdist(testX, trainX)
  
  K.train <- exp(-d.train^2/gamma.selected^2)
  K.test <- exp(-d.test^2/gamma.selected^2)
  
  yhat.test <- K.test %*% (chol2inv(chol(K.train + n*lambda.selected*diag(n))) %*% trainY)
  return(list(yhat=yhat.test, lambda=lambda.selected, gamma=gamma.selected))
}
