# Supplementary material for: Two-stage estimators for spatial confounding with point-referenced data
Source: Biometrics. 2025 Jul 24;81(3):ujaf093. doi: 10.1093/biomtc/ujaf093 (PMC12288666; doi:10.1093/biomtc/ujaf093)
Supplement: ujaf093_Supplemental_Files — Web Appendices and Tables referenced in Sections 1, 2.2, 3.1, 3.2, and 3.3, and code for DSR estimators, simulation studies, and data analysis, are available with this paper at the Biometrics website on Oxford Academic. Code is also available on GitHub at https://github.com/nbwiecha/Double-Spatial-Regression. [file ujaf093_supplemental_files.zip › Double-Spatial-Regression/dsr_tables.Rmd]

---
title: "DSR sim tables"
author: "Nate Wiecha"
date: "2024-07-16"
output: pdf_document
---

```{r setup, include=FALSE}
library(kableExtra)
library(tidyverse)
latex_tbl <- function(table){
  
  table2 <- table[c("Bias", "Relative Bias", "MSE", "95% CI Length", "95% CI Coverage", "Power"),]
  rownames(table2) <- c("Bias", "Rel. Bias", "MSE", "CI Length", "CVG", "Power")
  table3 <- t(round(table2, 3))
  
  
  methods <- c("OLS", "LMM", "Spline.GCV", "Spline.REML", "SpatialPlus", "gSEM_noint", 
               "DML_GP", "DML_GpGp", "DML_GP_nosplit", "DML_alt", "DML_alt_nosplit",
               "DML_spline_nosplit", "DML_spline_nosplit_lhat", "DML_lhat_smooth", "DML_alt_smooth")
  method_names <- c("OLS", "LMM", "Spline (GCV)", "Spline (REML)", "Spatial+", "gSEM",
                    "DSR (theory)", "DSR (theory, GpGp)",  "DSR (theory, no crossfit)", "DSR", "DSR (no crossfit)",
                    "DSR (spline, no crossfit)", "DSR (theory, spline, no crossfit)", "DSR (theory, GpGp, smooth)", "DSR (smooth)")
  table.out <- table3[methods,]
  row.names(table.out) <- method_names
  return(table.out)
}
```

Smooth U 

```{r}

load("outputs//HPC_outputs_revision//sims_U_gneiting_n1000.Rdata")

# A Matern
kbl(latex_tbl(U_gneiting_sims$out1$output))

# A Gneiting
kbl(latex_tbl(U_gneiting_sims$out2$output))

#A50
# kbl(round(U15_sims$out3$output[,1:9], 3))

```

Rough U
```{r}

load("outputs//HPC_outputs_revision//sims_U_matern_n1000.Rdata")
# A Matern
kbl(latex_tbl(U_matern_sims$out1$output))

# A Gneiting
kbl(latex_tbl(U_matern_sims$out2$output))

```

Transformed U
```{r}
load("outputs//HPC_outputs_revision//sims_trans_n1000.Rdata")

#  Middle out 
kbl(latex_tbl(trans_sims$out1$output))

# Cubed
kbl(latex_tbl(trans_sims$out2$output))

# Gamma 
kbl(latex_tbl(trans_sims$out3$output))

# East west
kbl(latex_tbl(trans_sims$out4$output))

```

High variance
```{r}
load("outputs//HPC_outputs_revision//sims_highdimvar_n1000.Rdata")

kbl(latex_tbl(highvar_sim$out1$output))

```

Exponential and grid

```{r}

load("outputs//HPC_outputs_revision//sims_exp_nonspatial_grid_n1000.Rdata")

# Exponential 
kbl(latex_tbl(exponential_sim$out1$output))

# Grid
kbl(latex_tbl(grid_sim$out1$output))

```

Deterministic

```{r}
load("outputs//HPC_outputs_revision//sims_deterministic_n1000.Rdata")
kbl(latex_tbl(deterministic_sim_same$out1$output))
kbl(latex_tbl(deterministic_sim_diff$out1$output))


```
